# Supplementary material for: Metabolomic biomarkers of habitual B vitamin intakes unveil novel differentially methylated positions in the human epigenome
Source: Clin Epigenetics. 2023 Oct 19;15:166. doi: 10.1186/s13148-023-01578-7 (PMC10588110; doi:10.1186/s13148-023-01578-7)
Supplement: Supplementary file 1 — Additional file 1: Table S1. Cohort characteristics for the B vitamin metabolomic biomarker discovery. Table S2. Blood metabolites associated with the dietary intake of folate (B9) and vitamins B6 and B12 (metabolome-wide Bonferroni-adj. p < 0.05). Table S3. B vitamin metabolomic biomarker associations adjusted for diet quality (AHEI-2010) and total energy intake (metabolome-wide Bonferroni-adj. p < 0.05). Table S4. B vitamin metabolomic biomarker associations with other nutrient intakes (metabolome-wide Bonferroni-adj. p < 0.05). Table S5. Summary of nutrients associated with the B vitamin metabolomic biomarkers identified (metabolome-wide Bonferroni-adj. p < 0.05). Table S6. B vitamin metabolomic biomarker associations with circulating blood levels of folate (B9), vitamin B12, hcy and hcy-s. Table S7. Metabolite associations with circulating blood levels of folate (B9), vitamin B12, hcy and hcy-s (metabolome-wide Bonferroni-adj. p < 0.05). Table S8. Cohort characteristics for the B vitamin metabolomic biomarker epigenome-wide meta-analysis. Table S9. Annotation of the epigenome-wide association meta-analysis of folate (B9) and vitamins B6 and B12 biomarker metabolites (epigenome-wide Bonferroni-adj. p < 0.05). Table S10. Epigenome-wide association of folate (B9) and vitamins B6 and B12 biomarker metabolites in the KORA F4 cohort (epigenome-wide Bonferroni-adj. p < 0.05). Table S11. Epigenome-wide association of folate (B9) and vitamins B6 and B12 biomarker metabolites in the TwinsUK cohort (epigenome-wide FDR = 10%). Table S12. Cohort characteristics for the B vitamin intake epigenome-wide meta-analysis. Table S13. DMP results in DMP results in the epigenome-wide association meta-analysis of folate (B9) and vitamin B6 dietary intakes. Table S14. Cis expression quantitative trait methylation signals from the BIOS consortium for the DMP identified in this study. Table S15. Gene expression results for the genes annotated in the biomarker metabolite EWAS meta-analysis [file 13148_2023_1578_MOESM1_ESM.xlsx]

## Sheet: STable 1
Supplementary Table 1. Cohort characteristics for the B vitamin metabolomic biomarker discovery.
Cohort name	TwinsUK
Sample size (N)	1064
Females (N, %)	1064 (100%)
Age (years) (mean ± sd)	60.81 ± 8.18
BMI (kg/m2) (mean ± sd)	26.23 ± 4.54
Daily energy intake (kcal/day) (mean ± sd)	1865.90 ± 512.86
Dietary folate (µg/day) (mean ± sd)	389.68 ± 127.50
Dietary vitamin B6 (mg/day) (mean ± sd)	2.58 ± 0.79
Dietary vitamin B12 (µg/day) (mean ± sd)	6.23 ± 2.78
AHEI-2010 (mean ± sd)	69.87 ± 9.83
Folate in plasma (ng/mL) (mean ± sd((N))	12.57 ± 6.05 (729)
Vitamin B12 in plasma (ng/L) (mean ± sd (N))	593.93 ± 293.34 (718)
Homocysteine in plasma (hcy) (µmol/L) (mean ± sd (N))	12.14 ± 84.57 (473)
Homocysteine in serum (hcy-s) (µmol/L) (mean ± sd (N))	10.98 ± 68.24 (707)

## Sheet: STable 2
Supplementary Table 2. Blood metabolites associated with the dietary intake of folate (B9) and vitamins B6 and B12 (metabolome-wide Bonferroni-adj. p < 0.05).
Vitamin	Compound ID	Compound name	Superpathway	Subpathway	Effect size	SE	P-value	Bonferroni-adj. P-value*	N	Conditional R squared (R2c)
B6	52630	1-(1-enyl-palmitoyl)-2-docosahexaenoyl-GPC (P-16:0/22:6)*	Lipid	Plasmalogen	0.335363	0.0575238	6.73204e-09	5.08943e-06	1063	0.590903
B6	46497	X - 02269			0.339158	0.058039	7.48005e-09	5.65492e-06	1063	0.534339
B6	33822	1-docosahexaenoyl-GPC (22:6)*	Lipid	Lysolipid	0.31651	0.0582298	6.45102e-08	4.87697e-05	1063	0.480366
B6	47000	X - 17327			-0.281728	0.0531767	1.46182e-07	0.000110514	1063	0.610242
B6	22036	2-hydroxyoctanoate	Lipid	Fatty Acid, Monohydroxy	-0.312847	0.0599787	2.04539e-07	0.000154631	1063	0.451312
B6	1444	pipecolate	Amino Acid	Lysine Metabolism	0.295577	0.0589948	6.28993e-07	0.000475519	1063	0.489403
B6	52611	1-stearoyl-2-docosahexaenoyl-GPC (18:0/22:6)	Lipid	Phospholipid Metabolism	0.284688	0.0580601	1.04881e-06	0.000792901	1063	0.551884
B6	31555	pyridoxate	Cofactors and Vitamins	Vitamin B6 Metabolism	0.290434	0.0593646	1.10299e-06	0.000833858	1063	0.407022
B6	46363	X - 21319			-0.278093	0.0577306	1.5779e-06	0.00119289	1063	0.490899
B6	49613	X - 11315			0.280527	0.0595843	2.66955e-06	0.00201818	1061	0.646791
B6	606	uridine	Nucleotide	Pyrimidine Metabolism, Uracil containing	0.266041	0.0566016	2.79984e-06	0.00211668	1063	0.570598
B6	46905	X - 21736			-0.282025	0.0601357	3.16638e-06	0.00239378	1063	0.445196
B6	44675	docosahexaenoate (DHA; 22:6n3)	Lipid	Polyunsaturated Fatty Acid (n3 and n6)	0.267517	0.0572468	3.34613e-06	0.00252968	1063	0.518787
B6	52704	1-(1-enyl-stearoyl)-2-docosahexaenoyl-GPC (P-18:0/22:6)*	Lipid	Phospholipid Metabolism	0.262062	0.0573797	5.21941e-06	0.00394588	1063	0.593854
B6	33140	X - 11795			-0.271461	0.0596987	5.93967e-06	0.00449039	1063	0.386433
B6	52672	1-(1-enyl-palmitoyl)-2-docosahexaenoyl-GPE (P-16:0/22:6)*	Lipid	Plasmalogen	0.256849	0.0567767	6.5258e-06	0.0049335	1063	0.592269
B6	46628	X - 12472			-0.257064	0.0570636	7.29935e-06	0.00551831	1063	0.632046
B6	52610	1-palmitoyl-2-docosahexaenoyl-GPC (16:0/22:6)	Lipid	Phospholipid Metabolism	0.261359	0.0598797	1.34238e-05	0.0101484	1063	0.511606
B6	52697	1-oleoyl-2-docosahexaenoyl-GPC (18:1/22:6)*	Lipid	Phospholipid Metabolism	0.245752	0.0569039	1.63416e-05	0.0123542	1063	0.556601
B6	46547	3-methylglutarylcarnitine (1)	Amino Acid	Lysine Metabolism	-0.249709	0.058228	1.86817e-05	0.0141234	1026	0.573343
B6	46602	X - 11478			-0.254628	0.0594345	1.92065e-05	0.0145201	1063	0.492194
B6	35114	7-methylguanine	Nucleotide	Purine Metabolism, Guanine containing	-0.245025	0.0580212	2.61027e-05	0.0197336	1063	0.629646
B6	52476	1-(1-enyl-stearoyl)-2-docosahexaenoyl-GPE (P-18:0/22:6)*	Lipid	Phospholipid Metabolism	0.238885	0.0574325	3.31591e-05	0.0250683	1063	0.606756
B6	46203	2-docosahexaenoyl-GPC (22:6)*	Lipid	Lysolipid	0.253595	0.0609375	3.36165e-05	0.0254141	1063	0.388664
B6	46608	X - 11880			-0.245473	0.0605938	5.45731e-05	0.0412573	1063	0.385064
B9	49613	X - 11315			0.0014977	0.000326445	4.77613e-06	0.00361076	1061	0.65083
B9	47417	X - 22162			0.00144377	0.000329411	1.31186e-05	0.00991763	1063	0.504016
B9	46355	X - 09789			0.00142689	0.00032834	1.44878e-05	0.0109528	1063	0.490506
B9	46203	2-docosahexaenoyl-GPC (22:6)*	Lipid	Lysolipid	0.00143541	0.000332196	1.6432e-05	0.0124226	1063	0.400264
B9	37181	4-allylphenol sulfate	Xenobiotics	Food Component/Plant	0.00145822	0.000339844	1.84312e-05	0.013934	1063	0.297729
B9	3141	betaine	Amino Acid	Glycine, Serine and Threonine Metabolism	0.00133325	0.000314269	2.29925e-05	0.0173824	1063	0.520892
B9	46497	X - 02269			0.00130612	0.00031852	4.45712e-05	0.0336958	1063	0.534498
B9	31555	pyridoxate	Cofactors and Vitamins	Vitamin B6 Metabolism	0.00131985	0.000324316	5.12937e-05	0.038778	1063	0.38819
B9	1444	pipecolate	Amino Acid	Lysine Metabolism	0.00131015	0.00032385	5.42386e-05	0.0410044	1063	0.485668
B12	32698	X - 11381			0.0643716	0.0134957	1.9788e-06	0.00149597	1064	0.642383
B12	46681	X - 16935			-0.0572211	0.0138692	3.8171e-05	0.0288573	1064	0.538106
B12	52476	1-(1-enyl-stearoyl)-2-docosahexaenoyl-GPE (P-18:0/22:6)*	Lipid	Phospholipid Metabolism	0.055389	0.0134274	3.91357e-05	0.0295866	1064	0.59926
*P-value adjusted for 756 metabolome-wide tests

## Sheet: STable 3
Supplementary Table 3. B vitamin metabolomic biomarker associations adjusted for diet quality (AHEI-2010) and total energy intake (metabolome-wide Bonferroni-adj. p < 0.05).
Vitamin	Compound ID	Compound name	Superpathway	Subpathway	Effect size	SE	P-value	Bonferroni-adj. P-value*	N
B6	52630	1-(1-enyl-palmitoyl)-2-docosahexaenoyl-GPC (P-16:0/22:6)*	Lipid	Plasmalogen	0.321569	0.0595007	7.35e-08	5.55e-05	1063
B6	33822	1-docosahexaenoyl-GPC (22:6)*	Lipid	Lysolipid	0.278847	0.0599073	3.41e-06	0.0025749	1063
B6	22036	2-hydroxyoctanoate	Lipid	Fatty Acid, Monohydroxy	-0.325792	0.062079	1.69e-07	0.000128095	1063
B6	1444	pipecolate	Amino Acid	Lysine Metabolism	0.216352	0.0602308	0.000334552	0.252921	1063
B6	52611	1-stearoyl-2-docosahexaenoyl-GPC (18:0/22:6)	Lipid	Phospholipid Metabolism	0.272356	0.0600081	6.1e-06	0.00460905	1063
B6	31555	pyridoxate	Cofactors and Vitamins	Vitamin B6 Metabolism	0.247729	0.0610744	5.1e-05	0.0385903	1063
B6	606	uridine	Nucleotide	Pyrimidine Metabolism, Uracil containing	0.265347	0.0585376	6.08e-06	0.00459496	1063
B6	44675	docosahexaenoate (DHA; 22:6n3)	Lipid	Polyunsaturated Fatty Acid (n3 and n6)	0.247858	0.0591955	2.97e-05	0.0224645	1063
B6	52704	1-(1-enyl-stearoyl)-2-docosahexaenoyl-GPC (P-18:0/22:6)*	Lipid	Phospholipid Metabolism	0.264145	0.0593752	8.93e-06	0.00675423	1063
B6	52672	1-(1-enyl-palmitoyl)-2-docosahexaenoyl-GPE (P-16:0/22:6)*	Lipid	Plasmalogen	0.256689	0.0587216	1.29e-05	0.00972927	1063
B6	52610	1-palmitoyl-2-docosahexaenoyl-GPC (16:0/22:6)	Lipid	Phospholipid Metabolism	0.233754	0.0618089	0.000158515	0.119837	1063
B6	52697	1-oleoyl-2-docosahexaenoyl-GPC (18:1/22:6)*	Lipid	Phospholipid Metabolism	0.228037	0.0588568	0.000107652	0.0813851	1063
B6	46547	3-methylglutarylcarnitine (1)	Amino Acid	Lysine Metabolism	-0.259215	0.0601894	1.69e-05	0.0128097	1026
B6	35114	7-methylguanine	Nucleotide	Purine Metabolism, Guanine containing	-0.237827	0.0601186	7.99e-05	0.0603864	1063
B6	52476	1-(1-enyl-stearoyl)-2-docosahexaenoyl-GPE (P-18:0/22:6)*	Lipid	Phospholipid Metabolism	0.241864	0.0594751	4.84e-05	0.036597	1063
B6	46203	2-docosahexaenoyl-GPC (22:6)*	Lipid	Lysolipid	0.222534	0.0629159	0.000412346	0.311734	1063
B9	46203	2-docosahexaenoyl-GPC (22:6)*	Lipid	Lysolipid	0.00120835	0.000352407	0.000611766	0.462495	1063
B9	37181	4-allylphenol sulfate	Xenobiotics	Food Component/Plant	0.000988974	0.000358139	0.00573697	1	1063
B9	3141	betaine	Amino Acid	Glycine, Serine and Threonine Metabolism	0.00111371	0.000332595	0.000806853	0.609981	1063
B9	31555	pyridoxate	Cofactors and Vitamins	Vitamin B6 Metabolism	0.000931671	0.000342722	0.0066532	1	1063
B9	1444	pipecolate	Amino Acid	Lysine Metabolism	0.000675417	0.000339155	0.0458348	1	1063
B9	22206	theanine	Xenobiotics	Food Component/Plant	0.00144686	0.000318063	5.71e-06	0.0043192	1063
B12	52476	1-(1-enyl-stearoyl)-2-docosahexaenoyl-GPE (P-18:0/22:6)*	Lipid	Phospholipid Metabolism	0.0587537	0.0135759	1.59e-05	0.0119887	1064
B12	20675	1,5-anhydroglucitol (1,5-AG)	Carbohydrate	Glycolysis, Gluconeogenesis, and Pyruvate Metabolism	-0.0572925	0.0136178	2.7e-05	0.0204019	1064
B12	36600	1-linoleoyl-GPE (18:2)*	Lipid	Lysolipid	-0.0570646	0.0136971	3.26e-05	0.024629	1064
B12	44630	1-dihomo-linolenoyl-GPE (20:3n3 or 6)*	Lipid	Lysolipid	-0.0551491	0.013568	5.3e-05	0.0400669	1064
B12	48782	C-glycosyltryptophan	Amino Acid	Tryptophan Metabolism	-0.0546627	0.0135316	5.56e-05	0.0420089	1064
B12	32506	2-linoleoylglycerol (18:2)	Lipid	Monoacylglycerol	-0.0584955	0.014529	5.91e-05	0.0446675	1064
*P-value adjusted for 756 metabolome-wide tests
Green: biomarker metabolites that remain metabolome-wide significant after adjusting for diet quality (AHEI-2010) and total energy intake
Blue: other compounds metabolome-wide significant after adjusting for diet quality (AHEI-2010) and total energy intake
Nine of the 16 associations reported with B6, and 1-(1-enyl-stearoyl)-2-docosahexaenoyl-GPE (P-18:0/22:6)* remained associated with B6 and B12;
The association between pyridoxate and B6 remained significant after multiple testing correction, while that with B9 was nominally significant;
Pipecolate was only nominally significant with both B6 and B12;
No other novel metabolite associations were found for vitamin B6.

## Sheet: STable 4
Supplementary Table 4. B vitamin metabolomic biomarker associations with other nutrient intakes (metabolome-wide Bonferroni-adj. p < 0.05).
adj_fructose_g
Compound ID	Compound name	Effect size	SE	P-value	Bonferroni-adj. P-value*	N
1444	pipecolate	0.0207699	0.00277424	1.86e-13	1.40616e-10	1063
37181	4-allylphenol sulfate	0.0187497	0.00292446	2.46e-10	1.85976e-07	1063
44675	docosahexaenoate (DHA; 22:6n3)	0.0148949	0.00270222	4.52e-08	3.41712e-05	1063
31555	pyridoxate	0.0130526	0.00282646	4.17e-06	0.00315252	1063
33822	1-docosahexaenoyl-GPC (22:6)*	0.0120834	0.00276846	1.39e-05	0.0105084	1063
52630	1-(1-enyl-palmitoyl)-2-docosahexaenoyl-GPC (P-16:0/22:6)*	0.0117993	0.00274605	2.12e-05	0.0160272	1063
46203	2-docosahexaenoyl-GPC (22:6)*	0.0108695	0.00288931	0.000177916	0.134504	1063
52610	1-palmitoyl-2-docosahexaenoyl-GPC (16:0/22:6)	0.01035	0.00284235	0.000295266	0.223221	1063
52697	1-oleoyl-2-docosahexaenoyl-GPC (18:1/22:6)*	0.00864465	0.00271092	0.00146741	1	1063
52611	1-stearoyl-2-docosahexaenoyl-GPC (18:0/22:6)	0.00846612	0.00277364	0.0023713	1	1063
52704	1-(1-enyl-stearoyl)-2-docosahexaenoyl-GPC (P-18:0/22:6)*	0.00757901	0.00272678	0.00592724	1	1063
52672	1-(1-enyl-palmitoyl)-2-docosahexaenoyl-GPE (P-16:0/22:6)*	0.00638367	0.0027161	0.018994	1	1063
22036	2-hydroxyoctanoate	-0.00217334	0.00289478	0.452769	1	1063
3141	betaine	-0.00263137	0.00274563	0.338894	1	1063
35114	7-methylguanine	-0.00475122	0.00279112	0.088495	1	1063
46547	3-methylglutarylcarnitine (1)	-0.00161692	0.00279561	0.562369	1	1027
52476	1-(1-enyl-stearoyl)-2-docosahexaenoyl-GPE (P-18:0/22:6)*	0.00301888	0.00273217	0.26964	1	1063
606	uridine	0.00145607	0.00271794	0.590846	1	1063
adj_glucose_g
Compound ID	Compound name	Effect size	SE	P-value	Bonferroni-adj. P-value*	N
1444	pipecolate	0.0230731	0.0035096	8.86e-11	6.69816e-08	1062
37181	4-allylphenol sulfate	0.0180542	0.00371225	1.37e-06	0.00103572	1062
44675	docosahexaenoate (DHA; 22:6n3)	0.0154761	0.00342374	7.26e-06	0.00548856	1062
31555	pyridoxate	0.0136318	0.00356933	0.000137069	0.103624	1062
33822	1-docosahexaenoyl-GPC (22:6)*	0.012086	0.00350042	0.000577926	0.436912	1062
52630	1-(1-enyl-palmitoyl)-2-docosahexaenoyl-GPC (P-16:0/22:6)*	0.0112319	0.00346957	0.0013202	0.998074	1062
46203	2-docosahexaenoyl-GPC (22:6)*	0.0103296	0.00364976	0.00471568	1	1062
52610	1-palmitoyl-2-docosahexaenoyl-GPC (16:0/22:6)	0.00916136	0.0035997	0.0111496	1	1062
52611	1-stearoyl-2-docosahexaenoyl-GPC (18:0/22:6)	0.00801939	0.00350334	0.0227435	1	1062
52704	1-(1-enyl-stearoyl)-2-docosahexaenoyl-GPC (P-18:0/22:6)*	0.00726839	0.00343221	0.0360687	1	1062
52697	1-oleoyl-2-docosahexaenoyl-GPC (18:1/22:6)*	0.00697147	0.00342914	0.0419015	1	1062
22036	2-hydroxyoctanoate	-0.00232844	0.00365361	0.523967	1	1062
3141	betaine	-0.000103723	0.00345711	0.977464	1	1062
35114	7-methylguanine	-0.00306461	0.00352532	0.384302	1	1062
46547	3-methylglutarylcarnitine (1)	-6.94e-05	0.00356706	0.985447	1	1025
52476	1-(1-enyl-stearoyl)-2-docosahexaenoyl-GPE (P-18:0/22:6)*	0.00135655	0.00344315	0.69346	1	1062
52672	1-(1-enyl-palmitoyl)-2-docosahexaenoyl-GPE (P-16:0/22:6)*	0.00516406	0.00343354	0.133406	1	1062
606	uridine	0.000759769	0.00341295	0.822982	1	1062
adj_lactose_g
Compound ID	Compound name	Effect size	SE	P-value	Bonferroni-adj. P-value*	N
606	uridine	0.0119405	0.00297938	6.33e-05	0.0478548	1069
1444	pipecolate	-0.0102691	0.00313607	0.00107853	0.815369	1069
52672	1-(1-enyl-palmitoyl)-2-docosahexaenoyl-GPE (P-16:0/22:6)*	-0.00885821	0.00299706	0.00325925	1	1069
52610	1-palmitoyl-2-docosahexaenoyl-GPC (16:0/22:6)	-0.00902195	0.0031563	0.00433825	1	1069
35114	7-methylguanine	-0.00846564	0.00307145	0.00592736	1	1069
22036	2-hydroxyoctanoate	-0.00831655	0.00317086	0.00872596	1	1069
37181	4-allylphenol sulfate	-0.00848002	0.00327734	0.00962098	1	1069
52611	1-stearoyl-2-docosahexaenoyl-GPC (18:0/22:6)	-0.00694741	0.00307464	0.0237733	1	1069
33822	1-docosahexaenoyl-GPC (22:6)*	-0.0067354	0.00309014	0.0291012	1	1069
44675	docosahexaenoate (DHA; 22:6n3)	-0.00666359	0.00304024	0.0293391	1	1069
52630	1-(1-enyl-palmitoyl)-2-docosahexaenoyl-GPC (P-16:0/22:6)*	-0.00608469	0.0030601	0.0474851	1	1069
3141	betaine	0.00187576	0.00301785	0.536225	1	1069
31555	pyridoxate	-0.000879674	0.00316599	0.7802	1	1069
46203	2-docosahexaenoyl-GPC (22:6)*	-0.0040817	0.00322423	0.205229	1	1069
46547	3-methylglutarylcarnitine (1)	0.000266466	0.00309981	0.931168	1	1032
52476	1-(1-enyl-stearoyl)-2-docosahexaenoyl-GPE (P-18:0/22:6)*	-0.00513249	0.00302457	0.0903298	1	1069
52697	1-oleoyl-2-docosahexaenoyl-GPC (18:1/22:6)*	-0.0037516	0.00300467	0.211539	1	1069
52704	1-(1-enyl-stearoyl)-2-docosahexaenoyl-GPC (P-18:0/22:6)*	-0.00364689	0.00303315	0.230091	1	1069
adj_maltose_g
Compound ID	Compound name	Effect size	SE	P-value	Bonferroni-adj. P-value*	N
52476	1-(1-enyl-stearoyl)-2-docosahexaenoyl-GPE (P-18:0/22:6)*	-0.0782111	0.0190913	4.33e-05	0.0327348	1062
44675	docosahexaenoate (DHA; 22:6n3)	-0.0771019	0.019238	6.49e-05	0.0490644	1062
33822	1-docosahexaenoyl-GPC (22:6)*	-0.0729869	0.0197416	0.000224021	0.16936	1062
52630	1-(1-enyl-palmitoyl)-2-docosahexaenoyl-GPC (P-16:0/22:6)*	-0.0707893	0.0193807	0.000263488	0.199197	1062
52672	1-(1-enyl-palmitoyl)-2-docosahexaenoyl-GPE (P-16:0/22:6)*	-0.0622898	0.0190613	0.00108983	0.823915	1062
52610	1-palmitoyl-2-docosahexaenoyl-GPC (16:0/22:6)	-0.0651632	0.020173	0.00125353	0.947668	1062
3141	betaine	0.0574359	0.0191829	0.00277983	1	1062
46547	3-methylglutarylcarnitine (1)	0.0557106	0.0196458	0.00468026	1	1026
46203	2-docosahexaenoyl-GPC (22:6)*	-0.0580015	0.0206322	0.00492567	1	1062
52704	1-(1-enyl-stearoyl)-2-docosahexaenoyl-GPC (P-18:0/22:6)*	-0.0473704	0.0192513	0.0138055	1	1062
1444	pipecolate	-0.0401658	0.0200766	0.0451336	1	1062
52611	1-stearoyl-2-docosahexaenoyl-GPC (18:0/22:6)	-0.0384035	0.0196571	0.0504365	1	1062
22036	2-hydroxyoctanoate	-0.00122567	0.0203722	0.950649	1	1062
31555	pyridoxate	0.00164119	0.020214	0.934581	1	1062
35114	7-methylguanine	0.0332638	0.0194412	0.0864855	1	1062
37181	4-allylphenol sulfate	-0.0383375	0.0209653	0.067313	1	1062
52697	1-oleoyl-2-docosahexaenoyl-GPC (18:1/22:6)*	-0.0307335	0.0190659	0.106323	1	1062
606	uridine	-0.00748738	0.0189089	0.695083	1	1062
adj_monosaturated_fat_g
Compound ID	Compound name	Effect size	SE	P-value	Bonferroni-adj. P-value*	N
31555	pyridoxate	-0.0427781	0.00720892	3.96e-09	2.99376e-06	1065
37181	4-allylphenol sulfate	-0.0380448	0.00753303	5.41e-07	0.000408996	1065
1444	pipecolate	-0.0349674	0.00726556	2.01e-06	0.00151956	1065
44675	docosahexaenoate (DHA; 22:6n3)	-0.0312577	0.00702207	9.43e-06	0.00712908	1065
33822	1-docosahexaenoyl-GPC (22:6)*	-0.0266797	0.00716989	0.000204539	0.154631	1065
46203	2-docosahexaenoyl-GPC (22:6)*	-0.0269476	0.00745229	0.000301588	0.228001	1065
46547	3-methylglutarylcarnitine (1)	0.0204594	0.00716445	0.00434289	1	1028
22036	2-hydroxyoctanoate	0.0198244	0.0074024	0.00740955	1	1065
52611	1-stearoyl-2-docosahexaenoyl-GPC (18:0/22:6)	-0.0171724	0.00716784	0.0165209	1	1065
52630	1-(1-enyl-palmitoyl)-2-docosahexaenoyl-GPC (P-16:0/22:6)*	-0.0168205	0.00715256	0.018561	1	1065
52610	1-palmitoyl-2-docosahexaenoyl-GPC (16:0/22:6)	-0.0169723	0.00736196	0.0209941	1	1065
606	uridine	-0.0159996	0.00696382	0.0214166	1	1065
52697	1-oleoyl-2-docosahexaenoyl-GPC (18:1/22:6)*	-0.0135754	0.00699078	0.0518768	1	1065
3141	betaine	-0.0106186	0.00705047	0.131066	1	1065
35114	7-methylguanine	0.00720118	0.00718348	0.318033	1	1065
52476	1-(1-enyl-stearoyl)-2-docosahexaenoyl-GPE (P-18:0/22:6)*	0.00271232	0.00709066	0.700894	1	1065
52672	1-(1-enyl-palmitoyl)-2-docosahexaenoyl-GPE (P-16:0/22:6)*	-0.00669546	0.00702914	0.341723	1	1065
52704	1-(1-enyl-stearoyl)-2-docosahexaenoyl-GPC (P-18:0/22:6)*	-0.00175194	0.00709911	0.803399	1	1065
adj_nsp_g
Compound ID	Compound name	Effect size	SE	P-value	Bonferroni-adj. P-value*	N
1444	pipecolate	0.0427437	0.00547673	1.3e-14	9.828e-12	1067
37181	4-allylphenol sulfate	0.0381376	0.00572945	5.05e-11	3.8178e-08	1067
31555	pyridoxate	0.0301969	0.00554004	6.1e-08	4.6116e-05	1067
33822	1-docosahexaenoyl-GPC (22:6)*	0.0247415	0.00549077	7.1e-06	0.0053676	1067
52630	1-(1-enyl-palmitoyl)-2-docosahexaenoyl-GPC (P-16:0/22:6)*	0.024314	0.00547323	9.35e-06	0.0070686	1067
44675	docosahexaenoate (DHA; 22:6n3)	0.0239329	0.00538927	9.74e-06	0.00736344	1067
46203	2-docosahexaenoyl-GPC (22:6)*	0.0251268	0.00569385	1.1e-05	0.008316	1067
52697	1-oleoyl-2-docosahexaenoyl-GPC (18:1/22:6)*	0.0234677	0.00535298	1.24e-05	0.0093744	1067
52610	1-palmitoyl-2-docosahexaenoyl-GPC (16:0/22:6)	0.023123	0.00562888	4.14e-05	0.0312984	1067
52611	1-stearoyl-2-docosahexaenoyl-GPC (18:0/22:6)	0.0215571	0.0054922	9.01e-05	0.0681156	1067
3141	betaine	0.0202977	0.00541239	0.00018672	0.14116	1067
52704	1-(1-enyl-stearoyl)-2-docosahexaenoyl-GPC (P-18:0/22:6)*	0.0189491	0.00545797	0.00052089	0.393793	1067
35114	7-methylguanine	-0.0161796	0.00551856	0.00335606	1	1067
52672	1-(1-enyl-palmitoyl)-2-docosahexaenoyl-GPE (P-16:0/22:6)*	0.0154666	0.00541776	0.00432331	1	1067
52476	1-(1-enyl-stearoyl)-2-docosahexaenoyl-GPE (P-18:0/22:6)*	0.0132129	0.00547905	0.0157814	1	1067
46547	3-methylglutarylcarnitine (1)	-0.0128465	0.00553085	0.0200494	1	1030
22036	2-hydroxyoctanoate	-0.00732984	0.00570133	0.197934	1	1067
606	uridine	0.00550189	0.00540805	0.308673	1	1067
adj_polyunsaturated_fat_g
Compound ID	Compound name	Effect size	SE	P-value	Bonferroni-adj. P-value*	N
1444	pipecolate	0.0198165	0.00767044	0.00979315	1	1063
46203	2-docosahexaenoyl-GPC (22:6)*	0.0195096	0.00783654	0.012721	1	1063
52697	1-oleoyl-2-docosahexaenoyl-GPC (18:1/22:6)*	0.0179912	0.00731218	0.013872	1	1063
52476	1-(1-enyl-stearoyl)-2-docosahexaenoyl-GPE (P-18:0/22:6)*	0.0173212	0.0073979	0.0194792	1	1063
37181	4-allylphenol sulfate	0.0177258	0.00801274	0.0267236	1	1063
52610	1-palmitoyl-2-docosahexaenoyl-GPC (16:0/22:6)	0.0163292	0.00771027	0.0340313	1	1063
52672	1-(1-enyl-palmitoyl)-2-docosahexaenoyl-GPE (P-16:0/22:6)*	0.0151622	0.00734502	0.0390911	1	1063
52630	1-(1-enyl-palmitoyl)-2-docosahexaenoyl-GPC (P-16:0/22:6)*	0.0145763	0.00747327	0.051359	1	1063
3141	betaine	0.0143336	0.00737408	0.0518207	1	1063
44675	docosahexaenoate (DHA; 22:6n3)	0.0143405	0.00742922	0.0538789	1	1063
22036	2-hydroxyoctanoate	0.0118091	0.00770436	0.125986	1	1063
31555	pyridoxate	0.0025819	0.00772952	0.738034	1	1063
33822	1-docosahexaenoyl-GPC (22:6)*	0.0121738	0.00753716	0.105493	1	1063
35114	7-methylguanine	-0.00682024	0.00751289	0.362116	1	1063
46547	3-methylglutarylcarnitine (1)	-0.00535896	0.00756416	0.476298	1	1026
52611	1-stearoyl-2-docosahexaenoyl-GPC (18:0/22:6)	0.013748	0.00748628	0.0662555	1	1063
52704	1-(1-enyl-stearoyl)-2-docosahexaenoyl-GPC (P-18:0/22:6)*	0.0120422	0.00741783	0.104642	1	1063
606	uridine	-0.0128905	0.00725702	0.0754424	1	1063
adj_saturated_fat_g
Compound ID	Compound name	Effect size	SE	P-value	Bonferroni-adj. P-value*	N
1444	pipecolate	-0.0387087	0.00521115	4.26e-13	3.22056e-10	1066
44675	docosahexaenoate (DHA; 22:6n3)	-0.0349815	0.00503258	5.84e-12	4.41504e-09	1066
31555	pyridoxate	-0.0337625	0.00523809	1.59e-10	1.20204e-07	1066
52610	1-palmitoyl-2-docosahexaenoyl-GPC (16:0/22:6)	-0.0319981	0.00528502	1.81e-09	1.36836e-06	1066
52630	1-(1-enyl-palmitoyl)-2-docosahexaenoyl-GPC (P-16:0/22:6)*	-0.0310262	0.00512983	1.94e-09	1.46664e-06	1066
33822	1-docosahexaenoyl-GPC (22:6)*	-0.0307262	0.00515706	3.22e-09	2.43432e-06	1066
46203	2-docosahexaenoyl-GPC (22:6)*	-0.0308605	0.0053689	1.12e-08	8.4672e-06	1066
52611	1-stearoyl-2-docosahexaenoyl-GPC (18:0/22:6)	-0.0293716	0.0051524	1.43e-08	1.08108e-05	1066
37181	4-allylphenol sulfate	-0.0296173	0.00548221	8.37e-08	6.32772e-05	1066
52697	1-oleoyl-2-docosahexaenoyl-GPC (18:1/22:6)*	-0.0264889	0.0050372	1.66e-07	0.000125496	1066
46547	3-methylglutarylcarnitine (1)	0.0249999	0.00515687	1.4e-06	0.0010584	1029
52672	1-(1-enyl-palmitoyl)-2-docosahexaenoyl-GPE (P-16:0/22:6)*	-0.0205812	0.00507105	5.13e-05	0.0387828	1066
52704	1-(1-enyl-stearoyl)-2-docosahexaenoyl-GPC (P-18:0/22:6)*	-0.0181072	0.00513798	0.000428683	0.324084	1066
35114	7-methylguanine	0.0152825	0.0051795	0.00319022	1	1066
52476	1-(1-enyl-stearoyl)-2-docosahexaenoyl-GPE (P-18:0/22:6)*	-0.01341	0.00514365	0.0091026	1	1066
22036	2-hydroxyoctanoate	0.012096	0.00540338	0.0250213	1	1066
606	uridine	-0.0107255	0.00507043	0.0345277	1	1066
3141	betaine	-0.0105318	0.0051296	0.04003	1	1066
adj_sucrose_g
Compound ID	Compound name	Effect size	SE	P-value	Bonferroni-adj. P-value*	N
52476	1-(1-enyl-stearoyl)-2-docosahexaenoyl-GPE (P-18:0/22:6)*	-0.00890663	0.00202632	1.32e-05	0.0099792	1067
52672	1-(1-enyl-palmitoyl)-2-docosahexaenoyl-GPE (P-16:0/22:6)*	-0.00835411	0.00201413	3.9e-05	0.029484	1067
52630	1-(1-enyl-palmitoyl)-2-docosahexaenoyl-GPC (P-16:0/22:6)*	-0.00682068	0.00206142	0.000975862	0.737752	1067
52704	1-(1-enyl-stearoyl)-2-docosahexaenoyl-GPC (P-18:0/22:6)*	-0.00524276	0.00204409	0.010766	1	1067
44675	docosahexaenoate (DHA; 22:6n3)	-0.00476408	0.00204906	0.0199481	1	1067
52610	1-palmitoyl-2-docosahexaenoyl-GPC (16:0/22:6)	-0.00483858	0.00213128	0.0234926	1	1067
3141	betaine	-0.00402932	0.00204184	0.0490019	1	1067
1444	pipecolate	-0.00268676	0.00212168	0.205034	1	1067
22036	2-hydroxyoctanoate	0.000633274	0.00214174	0.765977	1	1067
31555	pyridoxate	0.00266765	0.0021222	0.207369	1	1067
33822	1-docosahexaenoyl-GPC (22:6)*	-0.00393423	0.00207434	0.0581924	1	1067
35114	7-methylguanine	0.00223107	0.00207838	0.281993	1	1067
37181	4-allylphenol sulfate	0.00114003	0.00221501	0.607605	1	1067
46203	2-docosahexaenoyl-GPC (22:6)*	-0.00177915	0.00216942	0.411509	1	1067
46547	3-methylglutarylcarnitine (1)	0.00268283	0.00207837	0.195469	1	1031
52611	1-stearoyl-2-docosahexaenoyl-GPC (18:0/22:6)	-0.00289531	0.00207084	0.162994	1	1067
52697	1-oleoyl-2-docosahexaenoyl-GPC (18:1/22:6)*	-0.003119	0.00202193	0.123502	1	1067
606	uridine	0.000840341	0.00202078	0.675948	1	1067
adj_protein_g
Compound ID	Compound name	Effect size	SE	P-value	Bonferroni-adj. P-value*	N
52630	1-(1-enyl-palmitoyl)-2-docosahexaenoyl-GPC (P-16:0/22:6)*	0.0128006	0.00247106	2.66015e-07	0.000201108	1064
52476	1-(1-enyl-stearoyl)-2-docosahexaenoyl-GPE (P-18:0/22:6)*	0.0123607	0.00243632	4.34552e-07	0.000328522	1064
35114	7-methylguanine	-0.0124207	0.00247251	5.71926e-07	0.000432376	1064
52672	1-(1-enyl-palmitoyl)-2-docosahexaenoyl-GPE (P-16:0/22:6)*	0.0108859	0.00242938	8.09047e-06	0.00611639	1064
52704	1-(1-enyl-stearoyl)-2-docosahexaenoyl-GPC (P-18:0/22:6)*	0.0105732	0.00245625	1.75629e-05	0.0132776	1064
52611	1-stearoyl-2-docosahexaenoyl-GPC (18:0/22:6)	0.00925047	0.00249737	0.000215453	0.162883	1064
44675	docosahexaenoate (DHA; 22:6n3)	0.00908306	0.00246002	0.000244033	0.184489	1064
52610	1-palmitoyl-2-docosahexaenoyl-GPC (16:0/22:6)	0.00887582	0.00257378	0.00057345	0.433528	1064
33822	1-docosahexaenoyl-GPC (22:6)*	0.00853706	0.00251002	0.000730618	0.552348	1064
52697	1-oleoyl-2-docosahexaenoyl-GPC (18:1/22:6)*	0.00809669	0.00244183	0.000928218	0.701732	1064
606	uridine	0.00775719	0.0024198	0.0013683	1	1064
46203	2-docosahexaenoyl-GPC (22:6)*	0.00765508	0.00261028	0.00346421	1	1064
22036	2-hydroxyoctanoate	-0.00627266	0.00258674	0.0155652	1	1064
1444	pipecolate	0.000743675	0.00255782	0.772217	1	1064
3141	betaine	0.00211489	0.00245521	0.387024	1	1064
31555	pyridoxate	0.00324597	0.00256314	0.204393	1	1064
37181	4-allylphenol sulfate	-0.00413251	0.00267211	0.121291	1	1064
46547	3-methylglutarylcarnitine (1)	-0.00392976	0.00249819	0.115057	1	1027
adj_fat_g
Compound ID	Compound name	Effect size	SE	P-value	Bonferroni-adj. P-value*	N
31555	pyridoxate	-0.0157144	0.00272359	1.00508e-08	7.5984e-06	1067
44675	docosahexaenoate (DHA; 22:6n3)	-0.013542	0.00264006	3.44017e-07	0.000260077	1067
37181	4-allylphenol sulfate	-0.0133212	0.00285687	3.54611e-06	0.00268086	1067
1444	pipecolate	-0.0122765	0.00273942	9.91822e-06	0.00749818	1067
33822	1-docosahexaenoyl-GPC (22:6)*	-0.0116184	0.00269579	1.717e-05	0.0129805	1067
52630	1-(1-enyl-palmitoyl)-2-docosahexaenoyl-GPC (P-16:0/22:6)*	-0.00992307	0.00268677	0.000227335	0.171865	1067
46203	2-docosahexaenoyl-GPC (22:6)*	-0.00998914	0.0028062	0.000375848	0.284141	1067
52611	1-stearoyl-2-docosahexaenoyl-GPC (18:0/22:6)	-0.00930614	0.0026913	0.000548011	0.414296	1067
52610	1-palmitoyl-2-docosahexaenoyl-GPC (16:0/22:6)	-0.00943595	0.00276653	0.000649816	0.491261	1067
46547	3-methylglutarylcarnitine (1)	0.00853049	0.00270149	0.00161064	1	1030
22036	2-hydroxyoctanoate	0.00872577	0.00279099	0.00179316	1	1067
52697	1-oleoyl-2-docosahexaenoyl-GPC (18:1/22:6)*	-0.00708237	0.0026272	0.00699319	1	1067
52672	1-(1-enyl-palmitoyl)-2-docosahexaenoyl-GPE (P-16:0/22:6)*	-0.00550547	0.00265004	0.0376979	1	1067
606	uridine	-0.00531396	0.00262982	0.0429736	1	1067
3141	betaine	-0.00288159	0.00265936	0.277074	1	1067
35114	7-methylguanine	0.00433118	0.00269897	0.109529	1	1067
52476	1-(1-enyl-stearoyl)-2-docosahexaenoyl-GPE (P-18:0/22:6)*	-0.00156281	0.00267743	0.557944	1	1067
52704	1-(1-enyl-stearoyl)-2-docosahexaenoyl-GPC (P-18:0/22:6)*	-0.00408785	0.00267528	0.12557	1	1067
adj_carbohydrate_g
Compound ID	Compound name	Effect size	SE	P-value	Bonferroni-adj. P-value*	N
31555	pyridoxate	0.00508487	0.000932722	6.1849e-08	4.67578e-05	1066
37181	4-allylphenol sulfate	0.00371734	0.000983714	0.000162916	0.123165	1066
52476	1-(1-enyl-stearoyl)-2-docosahexaenoyl-GPE (P-18:0/22:6)*	-0.00318382	0.000906756	0.000454523	0.34362	1066
22036	2-hydroxyoctanoate	-0.00260545	0.000961639	0.00673617	1	1066
52672	1-(1-enyl-palmitoyl)-2-docosahexaenoyl-GPE (P-16:0/22:6)*	-0.00230072	0.000903478	0.0109675	1	1066
1444	pipecolate	0.00201902	0.000948576	0.0332387	1	1066
606	uridine	0.00183972	0.000898872	0.0404682	1	1066
3141	betaine	0.00136612	0.000915515	0.135267	1	1066
33822	1-docosahexaenoyl-GPC (22:6)*	4.4754e-05	0.000931975	0.964074	1	1066
35114	7-methylguanine	-0.00171987	0.000937406	0.0660493	1	1066
44675	docosahexaenoate (DHA; 22:6n3)	0.000279084	0.000921738	0.7615	1	1066
46203	2-docosahexaenoyl-GPC (22:6)*	0.000616343	0.000972808	0.526964	1	1066
46547	3-methylglutarylcarnitine (1)	2.61587e-05	0.000931233	0.974955	1	1029
52610	1-palmitoyl-2-docosahexaenoyl-GPC (16:0/22:6)	-0.00118503	0.000956247	0.215191	1	1066
52611	1-stearoyl-2-docosahexaenoyl-GPC (18:0/22:6)	8.16434e-06	0.000932317	0.992498	1	1066
52630	1-(1-enyl-palmitoyl)-2-docosahexaenoyl-GPC (P-16:0/22:6)*	-0.00105214	0.000925835	0.255305	1	1066
52697	1-oleoyl-2-docosahexaenoyl-GPC (18:1/22:6)*	0.000560623	0.00090748	0.535272	1	1066
52704	1-(1-enyl-stearoyl)-2-docosahexaenoyl-GPC (P-18:0/22:6)*	-0.000788341	0.000915936	0.390212	1	1066
adj_starch_g
Compound ID	Compound name	Effect size	SE	P-value	Bonferroni-adj. P-value*	N
44675	docosahexaenoate (DHA; 22:6n3)	-0.0025055	0.00116806	0.0316943	1	1064
3141	betaine	0.0024499	0.00115139	0.0333265	1	1064
52630	1-(1-enyl-palmitoyl)-2-docosahexaenoyl-GPC (P-16:0/22:6)*	-0.00235296	0.00117081	0.0448951	1	1064
1444	pipecolate	-0.00172273	0.00119067	0.147367	1	1064
22036	2-hydroxyoctanoate	-0.00111209	0.0012258	0.362902	1	1064
31555	pyridoxate	0.00211807	0.00121106	0.0800453	1	1064
33822	1-docosahexaenoyl-GPC (22:6)*	-0.00165763	0.00118019	0.159025	1	1064
35114	7-methylguanine	-0.000366336	0.00117509	0.753936	1	1064
37181	4-allylphenol sulfate	-0.000622215	0.00125873	0.619315	1	1064
46203	2-docosahexaenoyl-GPC (22:6)*	-0.00141686	0.00123784	0.251031	1	1064
46547	3-methylglutarylcarnitine (1)	0.000219541	0.00118187	0.851815	1	1028
52476	1-(1-enyl-stearoyl)-2-docosahexaenoyl-GPE (P-18:0/22:6)*	-0.00161437	0.00115676	0.163679	1	1064
52610	1-palmitoyl-2-docosahexaenoyl-GPC (16:0/22:6)	-0.00173271	0.00121293	0.152318	1	1064
52611	1-stearoyl-2-docosahexaenoyl-GPC (18:0/22:6)	0.000168232	0.00117385	0.886426	1	1064
52672	1-(1-enyl-palmitoyl)-2-docosahexaenoyl-GPE (P-16:0/22:6)*	-0.00169525	0.00114889	0.139989	1	1064
52697	1-oleoyl-2-docosahexaenoyl-GPC (18:1/22:6)*	0.000275107	0.00115011	0.810955	1	1064
52704	1-(1-enyl-stearoyl)-2-docosahexaenoyl-GPC (P-18:0/22:6)*	-0.000610755	0.00116065	0.597113	1	1064
606	uridine	0.000717507	0.00113936	0.527252	1	1064
adj_total_sugars_g
Compound ID	Compound name	Effect size	SE	P-value	Bonferroni-adj. P-value*	N
37181	4-allylphenol sulfate	0.00421999	0.00109784	0.000124125	0.0938387	1067
31555	pyridoxate	0.00372774	0.00105543	0.000418159	0.316128	1067
1444	pipecolate	0.0034248	0.00105776	0.00122946	0.92947	1067
52476	1-(1-enyl-stearoyl)-2-docosahexaenoyl-GPE (P-18:0/22:6)*	-0.00246651	0.00101749	0.016139	1	1067
22036	2-hydroxyoctanoate	-0.00245786	0.00107539	0.0223859	1	1067
3141	betaine	-0.000673728	0.00102425	0.513061	1	1067
33822	1-docosahexaenoyl-GPC (22:6)*	0.0011885	0.00104311	0.255236	1	1067
35114	7-methylguanine	-0.00196684	0.00104688	0.0602287	1	1067
44675	docosahexaenoate (DHA; 22:6n3)	0.00194976	0.00102668	0.0576929	1	1067
46203	2-docosahexaenoyl-GPC (22:6)*	0.00173724	0.00108307	0.108137	1	1067
46547	3-methylglutarylcarnitine (1)	0.000408503	0.00104451	0.693453	1	1030
52610	1-palmitoyl-2-docosahexaenoyl-GPC (16:0/22:6)	-1.51627e-05	0.00107359	0.992298	1	1067
52611	1-stearoyl-2-docosahexaenoyl-GPC (18:0/22:6)	0.000330067	0.00104469	0.750626	1	1067
52630	1-(1-enyl-palmitoyl)-2-docosahexaenoyl-GPC (P-16:0/22:6)*	0.000430424	0.00103746	0.676476	1	1067
52672	1-(1-enyl-palmitoyl)-2-docosahexaenoyl-GPE (P-16:0/22:6)*	-0.0016672	0.00101541	0.103157	1	1067
52697	1-oleoyl-2-docosahexaenoyl-GPC (18:1/22:6)*	0.000842664	0.00101752	0.406157	1	1067
52704	1-(1-enyl-stearoyl)-2-docosahexaenoyl-GPC (P-18:0/22:6)*	-6.52665e-05	0.00102381	0.953579	1	1067
606	uridine	0.0018467	0.00101259	0.0679341	1	1067
adj_trans_fat_g
Compound ID	Compound name	Effect size	SE	P-value	Bonferroni-adj. P-value*	N
44675	docosahexaenoate (DHA; 22:6n3)	-0.323618	0.0471432	1.23585e-11	9.34304e-09	1064
1444	pipecolate	-0.33776	0.0490803	2.99356e-11	2.26313e-08	1064
46203	2-docosahexaenoyl-GPC (22:6)*	-0.304562	0.0501116	1.6619e-09	1.25639e-06	1064
33822	1-docosahexaenoyl-GPC (22:6)*	-0.283248	0.0483241	5.90274e-09	4.46247e-06	1064
52630	1-(1-enyl-palmitoyl)-2-docosahexaenoyl-GPC (P-16:0/22:6)*	-0.275281	0.0481594	1.43146e-08	1.08218e-05	1064
52610	1-palmitoyl-2-docosahexaenoyl-GPC (16:0/22:6)	-0.257826	0.0497383	2.55775e-07	0.000193366	1064
37181	4-allylphenol sulfate	-0.264352	0.0517074	4.78169e-07	0.000361496	1064
46547	3-methylglutarylcarnitine (1)	0.237771	0.0489548	1.44506e-06	0.00109246	1027
52672	1-(1-enyl-palmitoyl)-2-docosahexaenoyl-GPE (P-16:0/22:6)*	-0.222455	0.0476606	3.26036e-06	0.00246484	1064
52611	1-stearoyl-2-docosahexaenoyl-GPC (18:0/22:6)	-0.203391	0.0486041	2.98348e-05	0.0225551	1064
31555	pyridoxate	-0.203391	0.0497474	5.05955e-05	0.0382502	1064
52476	1-(1-enyl-stearoyl)-2-docosahexaenoyl-GPE (P-18:0/22:6)*	-0.194517	0.0481776	5.57451e-05	0.0421433	1064
52704	1-(1-enyl-stearoyl)-2-docosahexaenoyl-GPC (P-18:0/22:6)*	-0.178702	0.0482233	0.000218294	0.16503	1064
52697	1-oleoyl-2-docosahexaenoyl-GPC (18:1/22:6)*	-0.139714	0.0476034	0.00337044	1	1064
35114	7-methylguanine	0.133785	0.0488854	0.00632553	1	1064
22036	2-hydroxyoctanoate	0.0914869	0.0507023	0.0713661	1	1064
3141	betaine	-0.0793801	0.0481872	0.0997034	1	1064
606	uridine	-0.0332924	0.0479802	0.489701	1	1064
adj_cholesterol_mg
Compound ID	Compound name	Effect size	SE	P-value	Bonferroni-adj. P-value*	N
52476	1-(1-enyl-stearoyl)-2-docosahexaenoyl-GPE (P-18:0/22:6)*	0.0023814	0.000443747	9.32176e-08	7.04725e-05	1066
52672	1-(1-enyl-palmitoyl)-2-docosahexaenoyl-GPE (P-16:0/22:6)*	0.0022197	0.000440944	5.43559e-07	0.00041093	1066
31555	pyridoxate	-0.00200001	0.000464824	1.99244e-05	0.0150629	1066
52630	1-(1-enyl-palmitoyl)-2-docosahexaenoyl-GPC (P-16:0/22:6)*	0.00176763	0.000452563	9.66886e-05	0.0730966	1066
52704	1-(1-enyl-stearoyl)-2-docosahexaenoyl-GPC (P-18:0/22:6)*	0.00172165	0.000447971	0.00012348	0.0933509	1066
52610	1-palmitoyl-2-docosahexaenoyl-GPC (16:0/22:6)	0.00138214	0.000471215	0.00334842	1	1066
52611	1-stearoyl-2-docosahexaenoyl-GPC (18:0/22:6)	0.00126691	0.000458818	0.00572605	1	1066
1444	pipecolate	-0.000531287	0.000467463	0.254236	1	1066
22036	2-hydroxyoctanoate	0.000105072	0.000472286	0.821968	1	1066
3141	betaine	-0.000399885	0.000449414	0.372396	1	1066
33822	1-docosahexaenoyl-GPC (22:6)*	0.000766648	0.000458959	0.0946604	1	1066
35114	7-methylguanine	-0.000584642	0.000456802	0.200715	1	1066
37181	4-allylphenol sulfate	-0.000789652	0.000487065	0.105047	1	1066
44675	docosahexaenoate (DHA; 22:6n3)	0.000714472	0.000452104	0.113437	1	1066
46203	2-docosahexaenoyl-GPC (22:6)*	0.000340404	0.000479572	0.47553	1	1066
46547	3-methylglutarylcarnitine (1)	-5.27955e-05	0.000453002	0.90489	1	1030
52697	1-oleoyl-2-docosahexaenoyl-GPC (18:1/22:6)*	0.000723065	0.00044861	0.106723	1	1066
606	uridine	-0.000153972	0.000444772	0.72892	1	1066
adj_sodium_mg
Compound ID	Compound name	Effect size	SE	P-value	Bonferroni-adj. P-value*	N
31555	pyridoxate	0.000186856	6.37453e-05	0.00340598	1	1068
1444	pipecolate	0.000183693	6.33435e-05	0.00381147	1	1068
33822	1-docosahexaenoyl-GPC (22:6)*	0.000157022	6.26902e-05	0.0124856	1	1068
52672	1-(1-enyl-palmitoyl)-2-docosahexaenoyl-GPE (P-16:0/22:6)*	0.000150857	6.10051e-05	0.0133319	1	1068
44675	docosahexaenoate (DHA; 22:6n3)	0.000151971	6.1695e-05	0.0137911	1	1068
46203	2-docosahexaenoyl-GPC (22:6)*	0.000154514	6.53285e-05	0.0184959	1	1068
52611	1-stearoyl-2-docosahexaenoyl-GPC (18:0/22:6)	0.000139563	6.24865e-05	0.0258569	1	1068
52476	1-(1-enyl-stearoyl)-2-docosahexaenoyl-GPE (P-18:0/22:6)*	0.00013197	6.14482e-05	0.0316427	1	1068
52610	1-palmitoyl-2-docosahexaenoyl-GPC (16:0/22:6)	0.00013801	6.44103e-05	0.0323959	1	1068
52630	1-(1-enyl-palmitoyl)-2-docosahexaenoyl-GPC (P-16:0/22:6)*	0.000130465	6.22412e-05	0.0359864	1	1068
3141	betaine	0.00012705	6.13931e-05	0.0382867	1	1068
22036	2-hydroxyoctanoate	1.17293e-05	6.43496e-05	0.857295	1	1068
35114	7-methylguanine	-8.39712e-05	6.26428e-05	0.179087	1	1068
37181	4-allylphenol sulfate	6.5567e-05	6.65292e-05	0.323706	1	1068
46547	3-methylglutarylcarnitine (1)	-7.82319e-05	6.28747e-05	0.212188	1	1031
52697	1-oleoyl-2-docosahexaenoyl-GPC (18:1/22:6)*	0.000116187	6.10931e-05	0.0571047	1	1068
52704	1-(1-enyl-stearoyl)-2-docosahexaenoyl-GPC (P-18:0/22:6)*	9.65248e-05	6.15351e-05	0.116176	1	1068
606	uridine	0.000107844	6.05649e-05	0.0748386	1	1068
adj_potassium_mg
Compound ID	Compound name	Effect size	SE	P-value	Bonferroni-adj. P-value*	N
1444	pipecolate	0.000317705	5.08513e-05	5.8841e-10	4.44838e-07	1069
52630	1-(1-enyl-palmitoyl)-2-docosahexaenoyl-GPC (P-16:0/22:6)*	0.000306285	4.99707e-05	1.24505e-09	9.41261e-07	1069
33822	1-docosahexaenoyl-GPC (22:6)*	0.000294676	5.02383e-05	5.90554e-09	4.46459e-06	1069
46203	2-docosahexaenoyl-GPC (22:6)*	0.000299498	5.21139e-05	1.14499e-08	8.65614e-06	1069
44675	docosahexaenoate (DHA; 22:6n3)	0.000278836	4.92693e-05	2.00012e-08	1.51209e-05	1069
52704	1-(1-enyl-stearoyl)-2-docosahexaenoyl-GPC (P-18:0/22:6)*	0.000221696	5.00142e-05	1.00032e-05	0.00756238	1069
52697	1-oleoyl-2-docosahexaenoyl-GPC (18:1/22:6)*	0.000217697	4.92005e-05	1.01568e-05	0.00767857	1069
52610	1-palmitoyl-2-docosahexaenoyl-GPC (16:0/22:6)	0.000223416	5.17575e-05	1.68372e-05	0.0127289	1069
37181	4-allylphenol sulfate	0.000225514	5.3547e-05	2.66859e-05	0.0201745	1069
606	uridine	0.000204188	4.92392e-05	3.58571e-05	0.027108	1069
35114	7-methylguanine	-0.000202084	5.05814e-05	6.81482e-05	0.05152	1069
22036	2-hydroxyoctanoate	-0.000203631	5.24145e-05	0.000104622	0.0790939	1069
52611	1-stearoyl-2-docosahexaenoyl-GPC (18:0/22:6)	0.000195692	5.0516e-05	0.00010914	0.0825099	1069
52476	1-(1-enyl-stearoyl)-2-docosahexaenoyl-GPE (P-18:0/22:6)*	0.000170716	5.02088e-05	0.000682639	0.516075	1069
52672	1-(1-enyl-palmitoyl)-2-docosahexaenoyl-GPE (P-16:0/22:6)*	0.000165294	4.97582e-05	0.00090044	0.680733	1069
46547	3-methylglutarylcarnitine (1)	-0.000159057	5.06607e-05	0.00171744	1	1032
31555	pyridoxate	0.000157928	5.15477e-05	0.00220125	1	1069
3141	betaine	6.54694e-05	4.99649e-05	0.188998	1	1069
adj_calcium_mg
Compound ID	Compound name	Effect size	SE	P-value	Bonferroni-adj. P-value*	N
52610	1-palmitoyl-2-docosahexaenoyl-GPC (16:0/22:6)	-0.000418087	0.000115298	0.000297846	0.225171	1066
52672	1-(1-enyl-palmitoyl)-2-docosahexaenoyl-GPE (P-16:0/22:6)*	-0.000385082	0.000109478	0.000465214	0.351701	1066
606	uridine	0.000335098	0.0001089	0.00214617	1	1066
35114	7-methylguanine	-0.000342599	0.000111905	0.00222747	1	1066
52630	1-(1-enyl-palmitoyl)-2-docosahexaenoyl-GPC (P-16:0/22:6)*	-0.00033838	0.000111802	0.00256494	1	1066
44675	docosahexaenoate (DHA; 22:6n3)	-0.000329223	0.000110588	0.00314169	1	1066
52704	1-(1-enyl-stearoyl)-2-docosahexaenoyl-GPC (P-18:0/22:6)*	-0.000314613	0.000110817	0.00458529	1	1066
52611	1-stearoyl-2-docosahexaenoyl-GPC (18:0/22:6)	-0.00031395	0.000112469	0.00525033	1	1066
52476	1-(1-enyl-stearoyl)-2-docosahexaenoyl-GPE (P-18:0/22:6)*	-0.000304846	0.000110582	0.00591059	1	1066
33822	1-docosahexaenoyl-GPC (22:6)*	-0.000279474	0.000113203	0.0135555	1	1066
1444	pipecolate	-0.000279565	0.000114628	0.0146622	1	1066
3141	betaine	0.000251907	0.000110424	0.0226489	1	1066
22036	2-hydroxyoctanoate	-0.00024929	0.000116416	0.0320306	1	1066
31555	pyridoxate	0.000122988	0.000115641	0.28751	1	1066
37181	4-allylphenol sulfate	-4.83629e-05	0.000120761	0.688997	1	1066
46203	2-docosahexaenoyl-GPC (22:6)*	-0.000192331	0.000117561	0.102374	1	1066
46547	3-methylglutarylcarnitine (1)	-4.49964e-05	0.00011387	0.693284	1	1029
52697	1-oleoyl-2-docosahexaenoyl-GPC (18:1/22:6)*	-0.000208483	0.000109536	0.0569356	1	1066
adj_magnesium_mg
Compound ID	Compound name	Effect size	SE	P-value	Bonferroni-adj. P-value*	N
1444	pipecolate	0.00379643	0.000539258	3.21615e-12	2.43141e-09	1066
33822	1-docosahexaenoyl-GPC (22:6)*	0.00295934	0.000536673	4.06641e-08	3.07421e-05	1066
31555	pyridoxate	0.00285656	0.000546059	1.90216e-07	0.000143803	1066
44675	docosahexaenoate (DHA; 22:6n3)	0.00272644	0.000527522	2.70978e-07	0.000204859	1066
46203	2-docosahexaenoyl-GPC (22:6)*	0.00287155	0.000556776	2.79243e-07	0.000211108	1066
37181	4-allylphenol sulfate	0.00288275	0.000568632	4.42833e-07	0.000334782	1066
52630	1-(1-enyl-palmitoyl)-2-docosahexaenoyl-GPC (P-16:0/22:6)*	0.00264297	0.000535726	8.9419e-07	0.000676008	1066
35114	7-methylguanine	-0.00220674	0.000540514	5.00784e-05	0.0378593	1066
606	uridine	0.00202007	0.000526108	0.000129165	0.0976485	1066
52610	1-palmitoyl-2-docosahexaenoyl-GPC (16:0/22:6)	0.00207169	0.000553691	0.000186147	0.140727	1066
52697	1-oleoyl-2-docosahexaenoyl-GPC (18:1/22:6)*	0.00191564	0.000527232	0.000288756	0.218299	1066
52611	1-stearoyl-2-docosahexaenoyl-GPC (18:0/22:6)	0.00174354	0.000539598	0.00126871	0.959142	1066
46547	3-methylglutarylcarnitine (1)	-0.00172711	0.000542386	0.00145201	1	1029
52704	1-(1-enyl-stearoyl)-2-docosahexaenoyl-GPC (P-18:0/22:6)*	0.00169517	0.000535383	0.00154966	1	1066
52672	1-(1-enyl-palmitoyl)-2-docosahexaenoyl-GPE (P-16:0/22:6)*	0.00155927	0.000530229	0.00332933	1	1066
52476	1-(1-enyl-stearoyl)-2-docosahexaenoyl-GPE (P-18:0/22:6)*	0.00153	0.000534622	0.00421743	1	1066
3141	betaine	0.00137684	0.000530673	0.0094706	1	1066
22036	2-hydroxyoctanoate	-0.00139227	0.000559652	0.0128501	1	1066
adj_phosphorus_mg
Compound ID	Compound name	Effect size	SE	P-value	Bonferroni-adj. P-value*	N
35114	7-methylguanine	-0.000731076	0.000138192	1.4745e-07	0.000111472	1066
606	uridine	0.000619667	0.000134979	4.88038e-06	0.00368957	1066
31555	pyridoxate	0.00049692	0.000141757	0.000465304	0.35177	1066
46203	2-docosahexaenoyl-GPC (22:6)*	0.000438749	0.000145716	0.00268465	1	1066
22036	2-hydroxyoctanoate	-0.000418279	0.000144467	0.00385022	1	1066
3141	betaine	0.000378363	0.000137303	0.00602745	1	1066
52630	1-(1-enyl-palmitoyl)-2-docosahexaenoyl-GPC (P-16:0/22:6)*	0.000337579	0.000139388	0.0156893	1	1066
33822	1-docosahexaenoyl-GPC (22:6)*	0.000316976	0.000140505	0.024004	1	1066
44675	docosahexaenoate (DHA; 22:6n3)	0.000301296	0.000137938	0.0297043	1	1066
1444	pipecolate	0.000283105	0.000142218	0.0463006	1	1066
37181	4-allylphenol sulfate	0.000185971	0.000148686	0.210361	1	1066
46547	3-methylglutarylcarnitine (1)	-0.000267553	0.000140514	0.0564272	1	1029
52476	1-(1-enyl-stearoyl)-2-docosahexaenoyl-GPE (P-18:0/22:6)*	0.0002303	0.000138009	0.0945045	1	1066
52610	1-palmitoyl-2-docosahexaenoyl-GPC (16:0/22:6)	0.000203641	0.000144163	0.156804	1	1066
52611	1-stearoyl-2-docosahexaenoyl-GPC (18:0/22:6)	0.000247107	0.000140038	0.0772289	1	1066
52672	1-(1-enyl-palmitoyl)-2-docosahexaenoyl-GPE (P-16:0/22:6)*	0.000182615	0.000137142	0.181762	1	1066
52697	1-oleoyl-2-docosahexaenoyl-GPC (18:1/22:6)*	0.000253214	0.000136639	0.0634032	1	1066
52704	1-(1-enyl-stearoyl)-2-docosahexaenoyl-GPC (P-18:0/22:6)*	0.000213801	0.000138176	0.121482	1	1066
adj_iron_mg
Compound ID	Compound name	Effect size	SE	P-value	Bonferroni-adj. P-value*	N
31555	pyridoxate	0.0663797	0.0110345	2.26725e-09	1.71404e-06	1071
1444	pipecolate	0.0656895	0.010997	3.0999e-09	2.34352e-06	1071
33822	1-docosahexaenoyl-GPC (22:6)*	0.0580422	0.0108671	1.07383e-07	8.11815e-05	1071
52630	1-(1-enyl-palmitoyl)-2-docosahexaenoyl-GPC (P-16:0/22:6)*	0.0566802	0.010759	1.74435e-07	0.000131873	1071
37181	4-allylphenol sulfate	0.0580065	0.0115138	5.18494e-07	0.000391981	1071
44675	docosahexaenoate (DHA; 22:6n3)	0.0524082	0.0106809	1.02308e-06	0.000773451	1071
52672	1-(1-enyl-palmitoyl)-2-docosahexaenoyl-GPE (P-16:0/22:6)*	0.0518539	0.0105677	1.11904e-06	0.000845991	1071
52610	1-palmitoyl-2-docosahexaenoyl-GPC (16:0/22:6)	0.0507965	0.0111543	5.90708e-06	0.00446575	1071
52611	1-stearoyl-2-docosahexaenoyl-GPC (18:0/22:6)	0.0473491	0.0108553	1.41042e-05	0.0106628	1071
52476	1-(1-enyl-stearoyl)-2-docosahexaenoyl-GPE (P-18:0/22:6)*	0.0420861	0.0106995	8.98282e-05	0.0679102	1071
46203	2-docosahexaenoyl-GPC (22:6)*	0.0444882	0.0113642	9.23837e-05	0.0698421	1071
46547	3-methylglutarylcarnitine (1)	-0.038859	0.010827	0.000344052	0.260103	1034
52704	1-(1-enyl-stearoyl)-2-docosahexaenoyl-GPC (P-18:0/22:6)*	0.0363592	0.0107545	0.000753356	0.569537	1071
3141	betaine	0.0353532	0.0106894	0.00095255	0.720128	1071
52697	1-oleoyl-2-docosahexaenoyl-GPC (18:1/22:6)*	0.0297252	0.0106609	0.0053864	1	1071
35114	7-methylguanine	-0.0288212	0.0108777	0.00807623	1	1071
22036	2-hydroxyoctanoate	-0.0282255	0.0113012	0.0125941	1	1071
606	uridine	0.0245807	0.0106402	0.0208814	1	1071
adj_copper_mg
Compound ID	Compound name	Effect size	SE	P-value	Bonferroni-adj. P-value*	N
1444	pipecolate	0.213452	0.0709452	0.00264092	1	1063
52476	1-(1-enyl-stearoyl)-2-docosahexaenoyl-GPE (P-18:0/22:6)*	0.195404	0.0682534	0.00424718	1	1063
33822	1-docosahexaenoyl-GPC (22:6)*	0.199687	0.070187	0.00442267	1	1063
31555	pyridoxate	0.17635	0.071271	0.0134523	1	1063
52672	1-(1-enyl-palmitoyl)-2-docosahexaenoyl-GPE (P-16:0/22:6)*	0.159771	0.0680375	0.0187631	1	1063
44675	docosahexaenoate (DHA; 22:6n3)	0.151226	0.0688572	0.0280365	1	1063
52610	1-palmitoyl-2-docosahexaenoyl-GPC (16:0/22:6)	0.153658	0.0719725	0.0325378	1	1063
52611	1-stearoyl-2-docosahexaenoyl-GPC (18:0/22:6)	0.1484	0.0697007	0.0330114	1	1063
52630	1-(1-enyl-palmitoyl)-2-docosahexaenoyl-GPC (P-16:0/22:6)*	0.139568	0.0693252	0.0438376	1	1063
46203	2-docosahexaenoyl-GPC (22:6)*	0.14474	0.0730621	0.0472816	1	1063
22036	2-hydroxyoctanoate	0.0422198	0.0724094	0.55809	1	1063
3141	betaine	0.0461726	0.0683038	0.498019	1	1063
35114	7-methylguanine	-0.0669697	0.0691271	0.332377	1	1063
37181	4-allylphenol sulfate	0.120854	0.0745423	0.104202	1	1063
46547	3-methylglutarylcarnitine (1)	-0.0584826	0.07026	0.403476	1	1026
52697	1-oleoyl-2-docosahexaenoyl-GPC (18:1/22:6)*	0.0907165	0.0680811	0.18264	1	1063
52704	1-(1-enyl-stearoyl)-2-docosahexaenoyl-GPC (P-18:0/22:6)*	0.118112	0.0685109	0.0844248	1	1063
606	uridine	0.0292899	0.0675916	0.662822	1	1063
adj_zinc_mg
Compound ID	Compound name	Effect size	SE	P-value	Bonferroni-adj. P-value*	N
35114	7-methylguanine	-0.0918441	0.0183729	6.39272e-07	0.00048329	1065
22036	2-hydroxyoctanoate	-0.0666088	0.0192263	0.000555652	0.420073	1065
52476	1-(1-enyl-stearoyl)-2-docosahexaenoyl-GPE (P-18:0/22:6)*	0.0619293	0.0182589	0.000699641	0.528928	1065
46547	3-methylglutarylcarnitine (1)	-0.0570268	0.0187185	0.00241503	1	1028
52630	1-(1-enyl-palmitoyl)-2-docosahexaenoyl-GPC (P-16:0/22:6)*	0.0535358	0.0185346	0.00391925	1	1065
52704	1-(1-enyl-stearoyl)-2-docosahexaenoyl-GPC (P-18:0/22:6)*	0.0480951	0.0183514	0.00874224	1	1065
606	uridine	0.0451165	0.0180724	0.0125719	1	1065
52672	1-(1-enyl-palmitoyl)-2-docosahexaenoyl-GPE (P-16:0/22:6)*	0.0426765	0.0181841	0.0189022	1	1065
1444	pipecolate	0.0228635	0.0189981	0.227975	1	1065
3141	betaine	0.0192212	0.0183528	0.29408	1	1065
31555	pyridoxate	0.0306669	0.0190649	0.106978	1	1065
33822	1-docosahexaenoyl-GPC (22:6)*	0.0304366	0.018773	0.104875	1	1065
37181	4-allylphenol sulfate	0.0202234	0.0198918	0.308273	1	1065
44675	docosahexaenoate (DHA; 22:6n3)	0.0303333	0.0183543	0.0979885	1	1065
46203	2-docosahexaenoyl-GPC (22:6)*	0.0257963	0.019476	0.184057	1	1065
52610	1-palmitoyl-2-docosahexaenoyl-GPC (16:0/22:6)	0.0168743	0.0192303	0.37851	1	1065
52611	1-stearoyl-2-docosahexaenoyl-GPC (18:0/22:6)	0.0188616	0.0186683	0.310835	1	1065
52697	1-oleoyl-2-docosahexaenoyl-GPC (18:1/22:6)*	0.0227885	0.0182208	0.209703	1	1065
adj_chloride_mg
Compound ID	Compound name	Effect size	SE	P-value	Bonferroni-adj. P-value*	N
31555	pyridoxate	0.00012018	4.13845e-05	0.00368617	1	1069
46203	2-docosahexaenoyl-GPC (22:6)*	0.000107815	4.2375e-05	0.0111679	1	1069
33822	1-docosahexaenoyl-GPC (22:6)*	0.000103368	4.06543e-05	0.0111757	1	1069
3141	betaine	9.91085e-05	3.97537e-05	0.0125836	1	1069
1444	pipecolate	9.9766e-05	4.12656e-05	0.0159154	1	1069
44675	docosahexaenoate (DHA; 22:6n3)	9.59539e-05	4.00179e-05	0.0165109	1	1069
52672	1-(1-enyl-palmitoyl)-2-docosahexaenoyl-GPE (P-16:0/22:6)*	9.2785e-05	3.95244e-05	0.0187647	1	1069
52611	1-stearoyl-2-docosahexaenoyl-GPC (18:0/22:6)	9.07121e-05	4.05026e-05	0.0252531	1	1069
52476	1-(1-enyl-stearoyl)-2-docosahexaenoyl-GPE (P-18:0/22:6)*	8.42242e-05	3.97927e-05	0.0340987	1	1069
52630	1-(1-enyl-palmitoyl)-2-docosahexaenoyl-GPC (P-16:0/22:6)*	8.44605e-05	4.03249e-05	0.0361575	1	1069
52697	1-oleoyl-2-docosahexaenoyl-GPC (18:1/22:6)*	8.22272e-05	3.95847e-05	0.0376528	1	1069
52610	1-palmitoyl-2-docosahexaenoyl-GPC (16:0/22:6)	8.61586e-05	4.1778e-05	0.0392156	1	1069
22036	2-hydroxyoctanoate	-9.47139e-06	4.17249e-05	0.818269	1	1069
35114	7-methylguanine	-6.51024e-05	4.05513e-05	0.107757	1	1069
37181	4-allylphenol sulfate	3.77495e-05	4.31582e-05	0.380742	1	1069
46547	3-methylglutarylcarnitine (1)	-6.95743e-05	4.06635e-05	0.08666	1	1032
52704	1-(1-enyl-stearoyl)-2-docosahexaenoyl-GPC (P-18:0/22:6)*	6.50826e-05	3.98546e-05	0.101878	1	1069
606	uridine	7.4097e-05	3.92405e-05	0.0588411	1	1069
adj_manganese_mg
Compound ID	Compound name	Effect size	SE	P-value	Bonferroni-adj. P-value*	N
31555	pyridoxate	0.0800603	0.0262887	0.0023675	1	1067
1444	pipecolate	0.0793552	0.0261187	0.00239856	1	1067
52697	1-oleoyl-2-docosahexaenoyl-GPC (18:1/22:6)*	0.0661558	0.0249965	0.00807734	1	1067
606	uridine	0.0621262	0.0248007	0.0122052	1	1067
46203	2-docosahexaenoyl-GPC (22:6)*	0.0653433	0.0269113	0.0151952	1	1067
33822	1-docosahexaenoyl-GPC (22:6)*	0.0606243	0.0257814	0.0185408	1	1067
37181	4-allylphenol sulfate	0.062258	0.0273904	0.0228635	1	1067
3141	betaine	0.0559624	0.0251769	0.0260504	1	1067
52611	1-stearoyl-2-docosahexaenoyl-GPC (18:0/22:6)	0.0495358	0.025673	0.0538296	1	1067
22036	2-hydroxyoctanoate	-0.0121673	0.0265447	0.644584	1	1067
35114	7-methylguanine	-0.0366968	0.0255808	0.153816	1	1067
44675	docosahexaenoate (DHA; 22:6n3)	0.0353238	0.0253732	0.163732	1	1067
46547	3-methylglutarylcarnitine (1)	0.0226017	0.0257487	0.3821	1	1030
52476	1-(1-enyl-stearoyl)-2-docosahexaenoyl-GPE (P-18:0/22:6)*	0.016073	0.0251897	0.522927	1	1067
52610	1-palmitoyl-2-docosahexaenoyl-GPC (16:0/22:6)	0.0436354	0.0264715	0.0986969	1	1067
52630	1-(1-enyl-palmitoyl)-2-docosahexaenoyl-GPC (P-16:0/22:6)*	0.0282971	0.025526	0.266932	1	1067
52672	1-(1-enyl-palmitoyl)-2-docosahexaenoyl-GPE (P-16:0/22:6)*	0.0114745	0.0250361	0.6464	1	1067
52704	1-(1-enyl-stearoyl)-2-docosahexaenoyl-GPC (P-18:0/22:6)*	0.0310267	0.0252465	0.218768	1	1067
adj_iodine_ug
Compound ID	Compound name	Effect size	SE	P-value	Bonferroni-adj. P-value*	N
606	uridine	0.0018941	0.000426782	9.67088e-06	0.00731118	1064
35114	7-methylguanine	-0.00106596	0.000436713	0.0147184	1	1064
22036	2-hydroxyoctanoate	-0.00105283	0.000458326	0.0219753	1	1064
1444	pipecolate	-0.000403523	0.000450983	0.368933	1	1064
3141	betaine	0.000143495	0.000436253	0.74289	1	1064
31555	pyridoxate	0.000180536	0.00045351	0.690419	1	1064
33822	1-docosahexaenoyl-GPC (22:6)*	0.000212217	0.000446192	0.632468	1	1064
37181	4-allylphenol sulfate	-0.00054505	0.000473015	0.248059	1	1064
44675	docosahexaenoate (DHA; 22:6n3)	0.00022361	0.000435403	0.604629	1	1064
46203	2-docosahexaenoyl-GPC (22:6)*	0.000328103	0.000462745	0.476116	1	1064
46547	3-methylglutarylcarnitine (1)	-0.000322459	0.000443031	0.464721	1	1027
52476	1-(1-enyl-stearoyl)-2-docosahexaenoyl-GPE (P-18:0/22:6)*	-2.2608e-05	0.000437147	0.961546	1	1064
52610	1-palmitoyl-2-docosahexaenoyl-GPC (16:0/22:6)	-0.000257778	0.000455054	0.572971	1	1064
52611	1-stearoyl-2-docosahexaenoyl-GPC (18:0/22:6)	6.09492e-05	0.000442524	0.889767	1	1064
52630	1-(1-enyl-palmitoyl)-2-docosahexaenoyl-GPC (P-16:0/22:6)*	0.000158496	0.000441198	0.716482	1	1064
52672	1-(1-enyl-palmitoyl)-2-docosahexaenoyl-GPE (P-16:0/22:6)*	-0.000301436	0.000433661	0.489341	1	1064
52697	1-oleoyl-2-docosahexaenoyl-GPC (18:1/22:6)*	0.000215819	0.000431733	0.616457	1	1064
52704	1-(1-enyl-stearoyl)-2-docosahexaenoyl-GPC (P-18:0/22:6)*	9.46742e-05	0.000437067	0.826602	1	1064
adj_retinol_ug
Compound ID	Compound name	Effect size	SE	P-value	Bonferroni-adj. P-value*	N
46547	3-methylglutarylcarnitine (1)	0.000273804	6.94787e-05	9.1708e-05	0.0693312	1032
31555	pyridoxate	-0.000259029	7.15966e-05	0.000304177	0.229958	1069
1444	pipecolate	-0.00024835	7.15053e-05	0.000546119	0.412866	1069
37181	4-allylphenol sulfate	-0.000145	7.53832e-05	0.0540838	1	1069
22036	2-hydroxyoctanoate	5.86699e-05	7.29048e-05	0.419203	1	1069
3141	betaine	-0.000121056	6.8814e-05	0.0787101	1	1069
33822	1-docosahexaenoyl-GPC (22:6)*	1.39238e-05	7.07089e-05	0.844066	1	1069
35114	7-methylguanine	7.91275e-05	6.94994e-05	0.256565	1	1069
44675	docosahexaenoate (DHA; 22:6n3)	-1.92654e-05	6.92543e-05	0.778078	1	1069
46203	2-docosahexaenoyl-GPC (22:6)*	-4.51458e-05	7.34879e-05	0.537594	1	1069
52476	1-(1-enyl-stearoyl)-2-docosahexaenoyl-GPE (P-18:0/22:6)*	0.000130296	6.91287e-05	0.0591033	1	1069
52610	1-palmitoyl-2-docosahexaenoyl-GPC (16:0/22:6)	1.31999e-05	7.21543e-05	0.856585	1	1069
52611	1-stearoyl-2-docosahexaenoyl-GPC (18:0/22:6)	3.88747e-05	7.01404e-05	0.57928	1	1069
52630	1-(1-enyl-palmitoyl)-2-docosahexaenoyl-GPC (P-16:0/22:6)*	3.76766e-05	6.98352e-05	0.589501	1	1069
52672	1-(1-enyl-palmitoyl)-2-docosahexaenoyl-GPE (P-16:0/22:6)*	7.10849e-05	6.87221e-05	0.299781	1	1069
52697	1-oleoyl-2-docosahexaenoyl-GPC (18:1/22:6)*	-6.57454e-05	6.83179e-05	0.334956	1	1069
52704	1-(1-enyl-stearoyl)-2-docosahexaenoyl-GPC (P-18:0/22:6)*	7.66203e-05	6.92373e-05	0.267661	1	1069
606	uridine	-9.79156e-05	6.81042e-05	0.151753	1	1069
adj_carotene_ug
Compound ID	Compound name	Effect size	SE	P-value	Bonferroni-adj. P-value*	N
44675	docosahexaenoate (DHA; 22:6n3)	4.45697e-05	1.01153e-05	1.14787e-05	0.00867788	1060
35114	7-methylguanine	-3.82799e-05	1.03771e-05	0.000253266	0.191469	1060
46203	2-docosahexaenoyl-GPC (22:6)*	3.91387e-05	1.07706e-05	0.00029151	0.220382	1060
33822	1-docosahexaenoyl-GPC (22:6)*	3.32665e-05	1.04034e-05	0.00142636	1	1060
52610	1-palmitoyl-2-docosahexaenoyl-GPC (16:0/22:6)	3.331e-05	1.05917e-05	0.00167898	1	1060
52630	1-(1-enyl-palmitoyl)-2-docosahexaenoyl-GPC (P-16:0/22:6)*	3.07968e-05	1.03175e-05	0.00285829	1	1060
37181	4-allylphenol sulfate	2.99498e-05	1.09423e-05	0.00635316	1	1060
52672	1-(1-enyl-palmitoyl)-2-docosahexaenoyl-GPE (P-16:0/22:6)*	2.73693e-05	1.01666e-05	0.00714181	1	1060
31555	pyridoxate	2.62737e-05	1.0532e-05	0.0126088	1	1060
52476	1-(1-enyl-stearoyl)-2-docosahexaenoyl-GPE (P-18:0/22:6)*	2.3859e-05	1.02546e-05	0.0200121	1	1060
1444	pipecolate	2.4371e-05	1.0544e-05	0.0206661	1	1060
52697	1-oleoyl-2-docosahexaenoyl-GPC (18:1/22:6)*	2.33368e-05	1.01162e-05	0.0209458	1	1060
22036	2-hydroxyoctanoate	-2.09468e-06	1.07054e-05	0.843322	1	1060
3141	betaine	-5.5607e-07	1.01249e-05	0.957368	1	1060
46547	3-methylglutarylcarnitine (1)	-1.31519e-05	1.03807e-05	0.205424	1	1024
52611	1-stearoyl-2-docosahexaenoyl-GPC (18:0/22:6)	1.91365e-05	1.03274e-05	0.0633707	1	1060
52704	1-(1-enyl-stearoyl)-2-docosahexaenoyl-GPC (P-18:0/22:6)*	1.9385e-05	1.02918e-05	0.0591617	1	1060
606	uridine	9.79682e-06	1.01234e-05	0.333603	1	1060
adj_vitamin_d_ug
Compound ID	Compound name	Effect size	SE	P-value	Bonferroni-adj. P-value*	N
33822	1-docosahexaenoyl-GPC (22:6)*	0.168803	0.0291215	9.00067e-09	6.8045e-06	1065
52611	1-stearoyl-2-docosahexaenoyl-GPC (18:0/22:6)	0.16129	0.0289032	3.3437e-08	2.52783e-05	1065
52610	1-palmitoyl-2-docosahexaenoyl-GPC (16:0/22:6)	0.164105	0.0297256	4.88375e-08	3.69212e-05	1065
52672	1-(1-enyl-palmitoyl)-2-docosahexaenoyl-GPE (P-16:0/22:6)*	0.148061	0.0280837	2.01948e-07	0.000152672	1065
44675	docosahexaenoate (DHA; 22:6n3)	0.14646	0.0284867	3.15161e-07	0.000238262	1065
52630	1-(1-enyl-palmitoyl)-2-docosahexaenoyl-GPC (P-16:0/22:6)*	0.140078	0.0287538	1.33631e-06	0.00101025	1065
1444	pipecolate	0.134821	0.0296451	5.94958e-06	0.00449788	1065
52697	1-oleoyl-2-docosahexaenoyl-GPC (18:1/22:6)*	0.12486	0.0282677	1.12735e-05	0.00852273	1065
52476	1-(1-enyl-stearoyl)-2-docosahexaenoyl-GPE (P-18:0/22:6)*	0.123235	0.0283543	1.64485e-05	0.0124351	1065
52704	1-(1-enyl-stearoyl)-2-docosahexaenoyl-GPC (P-18:0/22:6)*	0.109619	0.0285914	0.000138422	0.104647	1065
46203	2-docosahexaenoyl-GPC (22:6)*	0.111655	0.0306453	0.000281	0.212436	1065
35114	7-methylguanine	-0.0794314	0.0289286	0.00600734	1	1065
3141	betaine	0.0775057	0.0284554	0.00646603	1	1065
31555	pyridoxate	0.0662931	0.0300035	0.0273627	1	1065
22036	2-hydroxyoctanoate	-0.015938	0.0303503	0.599122	1	1065
37181	4-allylphenol sulfate	0.0570129	0.031267	0.0687932	1	1065
46547	3-methylglutarylcarnitine (1)	0.00182037	0.0292417	0.950186	1	1029
606	uridine	0.0433144	0.0281053	0.122616	1	1065
adj_vitamin_e_mg
Compound ID	Compound name	Effect size	SE	P-value	Bonferroni-adj. P-value*	N
1444	pipecolate	0.0616472	0.00981075	4.38629e-10	3.31604e-07	1061
37181	4-allylphenol sulfate	0.050292	0.0103297	1.22577e-06	0.000926683	1061
44675	docosahexaenoate (DHA; 22:6n3)	0.0417181	0.00961177	1.54874e-05	0.0117085	1061
3141	betaine	0.039347	0.00956176	4.07727e-05	0.0308241	1061
46203	2-docosahexaenoyl-GPC (22:6)*	0.0406281	0.010236	7.79754e-05	0.0589494	1061
33822	1-docosahexaenoyl-GPC (22:6)*	0.0338414	0.00980306	0.000569348	0.430427	1061
52610	1-palmitoyl-2-docosahexaenoyl-GPC (16:0/22:6)	0.0338843	0.0100445	0.000752459	0.568859	1061
31555	pyridoxate	0.0337613	0.0100251	0.000762017	0.576085	1061
52697	1-oleoyl-2-docosahexaenoyl-GPC (18:1/22:6)*	0.0316092	0.0095236	0.000933519	0.70574	1061
52630	1-(1-enyl-palmitoyl)-2-docosahexaenoyl-GPC (P-16:0/22:6)*	0.0308595	0.00970423	0.00148232	1	1061
35114	7-methylguanine	-0.0298013	0.00972492	0.00221164	1	1061
52672	1-(1-enyl-palmitoyl)-2-docosahexaenoyl-GPE (P-16:0/22:6)*	0.027381	0.00952813	0.00412089	1	1061
52611	1-stearoyl-2-docosahexaenoyl-GPC (18:0/22:6)	0.0276017	0.00977178	0.00475388	1	1061
52704	1-(1-enyl-stearoyl)-2-docosahexaenoyl-GPC (P-18:0/22:6)*	0.0203834	0.00966296	0.0348177	1	1061
22036	2-hydroxyoctanoate	-0.00728588	0.0101418	0.473832	1	1061
46547	3-methylglutarylcarnitine (1)	-0.00510192	0.00993453	0.607248	1	1024
52476	1-(1-enyl-stearoyl)-2-docosahexaenoyl-GPE (P-18:0/22:6)*	0.017347	0.00962092	0.0713322	1	1061
606	uridine	0.012964	0.00950579	0.172214	1	1061
adj_thiamin_mg
Compound ID	Compound name	Effect size	SE	P-value	Bonferroni-adj. P-value*	N
31555	pyridoxate	0.555703	0.0929145	2.99612e-09	2.26507e-06	1064
606	uridine	0.415524	0.0898421	4.0625e-06	0.00307125	1064
35114	7-methylguanine	-0.421102	0.091936	5.0277e-06	0.00380094	1064
1444	pipecolate	0.373431	0.0938689	7.18967e-05	0.0543539	1064
22036	2-hydroxyoctanoate	-0.371094	0.0953675	0.00010298	0.0778527	1064
37181	4-allylphenol sulfate	0.345817	0.0977725	0.000409956	0.309927	1064
3141	betaine	0.255834	0.0910928	0.00499303	1	1064
46547	3-methylglutarylcarnitine (1)	-0.245283	0.0921279	0.00782751	1	1027
52697	1-oleoyl-2-docosahexaenoyl-GPC (18:1/22:6)*	0.238062	0.0903489	0.00837407	1	1064
46203	2-docosahexaenoyl-GPC (22:6)*	0.252172	0.0959947	0.00861786	1	1064
33822	1-docosahexaenoyl-GPC (22:6)*	0.225801	0.0925612	0.0147318	1	1064
52630	1-(1-enyl-palmitoyl)-2-docosahexaenoyl-GPC (P-16:0/22:6)*	0.213152	0.0921674	0.0206043	1	1064
52611	1-stearoyl-2-docosahexaenoyl-GPC (18:0/22:6)	0.20044	0.0926598	0.0305845	1	1064
44675	docosahexaenoate (DHA; 22:6n3)	0.175693	0.091216	0.0541049	1	1064
52476	1-(1-enyl-stearoyl)-2-docosahexaenoyl-GPE (P-18:0/22:6)*	0.0946073	0.0918257	0.302697	1	1064
52610	1-palmitoyl-2-docosahexaenoyl-GPC (16:0/22:6)	0.139314	0.0951658	0.143086	1	1064
52672	1-(1-enyl-palmitoyl)-2-docosahexaenoyl-GPE (P-16:0/22:6)*	0.122503	0.0908658	0.178934	1	1064
52704	1-(1-enyl-stearoyl)-2-docosahexaenoyl-GPC (P-18:0/22:6)*	0.152997	0.0916119	0.0943781	1	1064
adj_riboflavin_mg
Compound ID	Compound name	Effect size	SE	P-value	Bonferroni-adj. P-value*	N
606	uridine	0.258219	0.0498522	2.56353e-07	0.000193803	1065
22036	2-hydroxyoctanoate	-0.185187	0.0530079	0.000491242	0.371379	1065
35114	7-methylguanine	-0.16201	0.0512762	0.00159617	1	1065
3141	betaine	0.112412	0.0507445	0.0267803	1	1065
1444	pipecolate	-0.0601394	0.052728	0.252725	1	1065
31555	pyridoxate	0.0410975	0.052925	0.435564	1	1065
33822	1-docosahexaenoyl-GPC (22:6)*	0.00612613	0.0519993	0.905948	1	1065
37181	4-allylphenol sulfate	-0.0234528	0.0551851	0.668661	1	1065
44675	docosahexaenoate (DHA; 22:6n3)	-0.0466206	0.0510114	0.362756	1	1065
46203	2-docosahexaenoyl-GPC (22:6)*	0.0308892	0.0539646	0.565714	1	1065
46547	3-methylglutarylcarnitine (1)	-0.0128768	0.0518484	0.802798	1	1028
52476	1-(1-enyl-stearoyl)-2-docosahexaenoyl-GPE (P-18:0/22:6)*	0.00623659	0.0510679	0.901607	1	1065
52610	1-palmitoyl-2-docosahexaenoyl-GPC (16:0/22:6)	-0.0550042	0.0531872	0.300068	1	1065
52611	1-stearoyl-2-docosahexaenoyl-GPC (18:0/22:6)	0.000726117	0.0518174	0.990337	1	1065
52630	1-(1-enyl-palmitoyl)-2-docosahexaenoyl-GPC (P-16:0/22:6)*	0.0130837	0.0515703	0.797889	1	1065
52672	1-(1-enyl-palmitoyl)-2-docosahexaenoyl-GPE (P-16:0/22:6)*	-0.0563894	0.0506624	0.267059	1	1065
52697	1-oleoyl-2-docosahexaenoyl-GPC (18:1/22:6)*	0.0314082	0.0505037	0.532566	1	1065
52704	1-(1-enyl-stearoyl)-2-docosahexaenoyl-GPC (P-18:0/22:6)*	0.0283249	0.051067	0.57726	1	1065
adj_niacin_mg
Compound ID	Compound name	Effect size	SE	P-value	Bonferroni-adj. P-value*	N
52630	1-(1-enyl-palmitoyl)-2-docosahexaenoyl-GPC (P-16:0/22:6)*	0.0437505	0.00633745	8.14652e-12	6.15877e-09	1067
52672	1-(1-enyl-palmitoyl)-2-docosahexaenoyl-GPE (P-16:0/22:6)*	0.0393314	0.0062204	4.0936e-10	3.09476e-07	1067
52476	1-(1-enyl-stearoyl)-2-docosahexaenoyl-GPE (P-18:0/22:6)*	0.0366474	0.00629228	7.16464e-09	5.41647e-06	1067
33822	1-docosahexaenoyl-GPC (22:6)*	0.0350544	0.00643559	5.94616e-08	4.4953e-05	1067
52704	1-(1-enyl-stearoyl)-2-docosahexaenoyl-GPC (P-18:0/22:6)*	0.033565	0.00633574	1.37665e-07	0.000104075	1067
44675	docosahexaenoate (DHA; 22:6n3)	0.0318853	0.00634477	5.79103e-07	0.000437802	1067
52611	1-stearoyl-2-docosahexaenoyl-GPC (18:0/22:6)	0.0313475	0.00643606	1.2481e-06	0.000943563	1067
52610	1-palmitoyl-2-docosahexaenoyl-GPC (16:0/22:6)	0.0316044	0.00661576	1.96581e-06	0.00148615	1067
46203	2-docosahexaenoyl-GPC (22:6)*	0.02746	0.00674837	4.93487e-05	0.0373076	1067
1444	pipecolate	0.0254716	0.00657145	0.000109871	0.0830626	1067
52697	1-oleoyl-2-docosahexaenoyl-GPC (18:1/22:6)*	0.0228335	0.00630889	0.000299708	0.226579	1067
35114	7-methylguanine	-0.0193305	0.00646527	0.00279956	1	1067
606	uridine	0.0182253	0.00630106	0.00382296	1	1067
46547	3-methylglutarylcarnitine (1)	-0.017536	0.00645881	0.00663994	1	1030
31555	pyridoxate	0.0156648	0.00664896	0.0184691	1	1067
22036	2-hydroxyoctanoate	-0.012468	0.00670423	0.0625545	1	1067
3141	betaine	0.00828415	0.00640019	0.194839	1	1067
37181	4-allylphenol sulfate	0.0119722	0.0068935	0.0826801	1	1067
adj_tryptophan_mg
Compound ID	Compound name	Effect size	SE	P-value	Bonferroni-adj. P-value*	N
35114	7-methylguanine	-0.0654518	0.0122465	1.08912e-07	8.23378e-05	1065
52476	1-(1-enyl-stearoyl)-2-docosahexaenoyl-GPE (P-18:0/22:6)*	0.0543646	0.0121214	7.74695e-06	0.0058567	1065
52630	1-(1-enyl-palmitoyl)-2-docosahexaenoyl-GPC (P-16:0/22:6)*	0.0532293	0.0122903	1.6282e-05	0.0123092	1065
52704	1-(1-enyl-stearoyl)-2-docosahexaenoyl-GPC (P-18:0/22:6)*	0.0456205	0.0121831	0.000184975	0.139841	1065
52672	1-(1-enyl-palmitoyl)-2-docosahexaenoyl-GPE (P-16:0/22:6)*	0.0451473	0.0120907	0.00019633	0.148426	1065
606	uridine	0.0324379	0.0119751	0.00678874	1	1065
46203	2-docosahexaenoyl-GPC (22:6)*	0.0347611	0.0129362	0.0073353	1	1065
52611	1-stearoyl-2-docosahexaenoyl-GPC (18:0/22:6)	0.0322897	0.0124115	0.00925139	1	1065
44675	docosahexaenoate (DHA; 22:6n3)	0.0317607	0.0122161	0.00954545	1	1065
33822	1-docosahexaenoyl-GPC (22:6)*	0.0324071	0.0124598	0.00972767	1	1065
52610	1-palmitoyl-2-docosahexaenoyl-GPC (16:0/22:6)	0.0290258	0.0127859	0.0231184	1	1065
52697	1-oleoyl-2-docosahexaenoyl-GPC (18:1/22:6)*	0.0274568	0.0121252	0.0234769	1	1065
1444	pipecolate	-0.00820366	0.0126774	0.516019	1	1065
22036	2-hydroxyoctanoate	-0.023897	0.0128651	0.0635803	1	1065
3141	betaine	0.0189088	0.0121607	0.119061	1	1065
31555	pyridoxate	0.00777815	0.0126772	0.538541	1	1065
37181	4-allylphenol sulfate	-0.0218778	0.0132391	0.0980235	1	1065
46547	3-methylglutarylcarnitine (1)	-0.0170981	0.0123631	0.165703	1	1028
adj_pantothenate_mg
Compound ID	Compound name	Effect size	SE	P-value	Bonferroni-adj. P-value*	N
606	uridine	0.12555	0.0260423	1.6343e-06	0.00123553	1071
22036	2-hydroxyoctanoate	-0.120783	0.0276055	1.3323e-05	0.0100722	1071
35114	7-methylguanine	-0.104544	0.0268312	0.000101574	0.0767896	1071
52630	1-(1-enyl-palmitoyl)-2-docosahexaenoyl-GPC (P-16:0/22:6)*	0.0735105	0.0268398	0.00631524	1	1071
52476	1-(1-enyl-stearoyl)-2-docosahexaenoyl-GPE (P-18:0/22:6)*	0.0675837	0.0266135	0.0112748	1	1071
52704	1-(1-enyl-stearoyl)-2-docosahexaenoyl-GPC (P-18:0/22:6)*	0.0650736	0.026612	0.0145306	1	1071
52697	1-oleoyl-2-docosahexaenoyl-GPC (18:1/22:6)*	0.0618447	0.0262701	0.0185766	1	1071
1444	pipecolate	0.0629998	0.0274012	0.0216573	1	1071
52672	1-(1-enyl-palmitoyl)-2-docosahexaenoyl-GPE (P-16:0/22:6)*	0.0554436	0.0263778	0.0355481	1	1071
52611	1-stearoyl-2-docosahexaenoyl-GPC (18:0/22:6)	0.0524222	0.0269172	0.051018	1	1071
3141	betaine	0.0493324	0.0265196	0.0628048	1	1071
31555	pyridoxate	0.0407933	0.0274223	0.135931	1	1071
33822	1-docosahexaenoyl-GPC (22:6)*	0.051187	0.0270296	0.058431	1	1071
37181	4-allylphenol sulfate	0.0405719	0.0286404	0.156009	1	1071
44675	docosahexaenoate (DHA; 22:6n3)	0.0334426	0.0265432	0.206736	1	1071
46203	2-docosahexaenoyl-GPC (22:6)*	0.049665	0.0280463	0.0764641	1	1071
46547	3-methylglutarylcarnitine (1)	-0.0507982	0.0270604	0.0603874	1	1034
52610	1-palmitoyl-2-docosahexaenoyl-GPC (16:0/22:6)	0.0447489	0.0276649	0.104991	1	1071
adj_biotin_ug
Compound ID	Compound name	Effect size	SE	P-value	Bonferroni-adj. P-value*	N
606	uridine	0.0122809	0.00296133	3.53841e-05	0.0267504	1068
35114	7-methylguanine	-0.00751151	0.00304771	0.0152285	1	1068
22036	2-hydroxyoctanoate	-0.00734858	0.00316528	0.0204431	1	1068
46203	2-docosahexaenoyl-GPC (22:6)*	0.00661434	0.00321064	0.0395907	1	1068
1444	pipecolate	0.00227644	0.00313867	0.468594	1	1068
3141	betaine	0.00214445	0.00302401	0.480427	1	1068
31555	pyridoxate	-0.00240708	0.00314349	0.448379	1	1068
33822	1-docosahexaenoyl-GPC (22:6)*	0.00422069	0.00309152	0.171729	1	1068
37181	4-allylphenol sulfate	0.00608313	0.00326887	0.0636916	1	1068
44675	docosahexaenoate (DHA; 22:6n3)	8.26626e-05	0.00302476	0.978159	1	1068
46547	3-methylglutarylcarnitine (1)	-0.00543433	0.00306451	0.0758614	1	1031
52476	1-(1-enyl-stearoyl)-2-docosahexaenoyl-GPE (P-18:0/22:6)*	0.00201716	0.00302128	0.502976	1	1068
52610	1-palmitoyl-2-docosahexaenoyl-GPC (16:0/22:6)	-0.000678833	0.00315833	0.828914	1	1068
52611	1-stearoyl-2-docosahexaenoyl-GPC (18:0/22:6)	-0.000862516	0.00307038	0.775509	1	1068
52630	1-(1-enyl-palmitoyl)-2-docosahexaenoyl-GPC (P-16:0/22:6)*	0.00424865	0.0030454	0.162095	1	1068
52672	1-(1-enyl-palmitoyl)-2-docosahexaenoyl-GPE (P-16:0/22:6)*	0.000459209	0.00299167	0.876861	1	1068
52697	1-oleoyl-2-docosahexaenoyl-GPC (18:1/22:6)*	0.00112801	0.00299229	0.708265	1	1068
52704	1-(1-enyl-stearoyl)-2-docosahexaenoyl-GPC (P-18:0/22:6)*	0.00207201	0.00302005	0.49138	1	1068
adj_vitamin_c_mg
Compound ID	Compound name	Effect size	SE	P-value	Bonferroni-adj. P-value*	N
1444	pipecolate	0.00282183	0.000427826	6.96457e-11	5.26521e-08	1066
44675	docosahexaenoate (DHA; 22:6n3)	0.00225883	0.000415669	6.64596e-08	5.02435e-05	1066
37181	4-allylphenol sulfate	0.0023661	0.000447828	1.75916e-07	0.000132992	1066
52630	1-(1-enyl-palmitoyl)-2-docosahexaenoyl-GPC (P-16:0/22:6)*	0.00199827	0.000423129	2.55656e-06	0.00193276	1066
33822	1-docosahexaenoyl-GPC (22:6)*	0.00188228	0.000425787	1.08563e-05	0.00820738	1066
52610	1-palmitoyl-2-docosahexaenoyl-GPC (16:0/22:6)	0.00180018	0.000435541	3.73551e-05	0.0282404	1066
52697	1-oleoyl-2-docosahexaenoyl-GPC (18:1/22:6)*	0.00162037	0.000413852	9.22777e-05	0.069762	1066
46203	2-docosahexaenoyl-GPC (22:6)*	0.00158751	0.000442395	0.000369331	0.279214	1066
52611	1-stearoyl-2-docosahexaenoyl-GPC (18:0/22:6)	0.0014834	0.000423533	0.000464922	0.351481	1066
52672	1-(1-enyl-palmitoyl)-2-docosahexaenoyl-GPE (P-16:0/22:6)*	0.00135067	0.000419089	0.00127375	0.962957	1066
52704	1-(1-enyl-stearoyl)-2-docosahexaenoyl-GPC (P-18:0/22:6)*	0.00135224	0.000422726	0.00138862	1	1066
31555	pyridoxate	0.00120883	0.000435542	0.00549369	1	1066
52476	1-(1-enyl-stearoyl)-2-docosahexaenoyl-GPE (P-18:0/22:6)*	0.00114321	0.000423432	0.00689853	1	1066
22036	2-hydroxyoctanoate	-9.15982e-05	0.000443971	0.836859	1	1066
3141	betaine	0.000331545	0.000422143	0.431894	1	1066
35114	7-methylguanine	-0.000567361	0.000429048	0.185098	1	1066
46547	3-methylglutarylcarnitine (1)	-0.000601469	0.000427273	0.158262	1	1029
606	uridine	0.000102392	0.000417377	0.804411	1	1066
*P-value adjusted for 756 metabolome-wide tests
Green: metabolome-wide significant associations

## Sheet: STable 5
Supplementary Table 5. Summary of nutrients associated with the B vitamin biomarker metabolites identified (metabolome-wide Bonferroni-adj. p < 0.05).
Compound name	Nutrient associations (metabolome-wide Bonferroni-adj. p < 0.05*)
1-(1-enyl-palmitoyl)-2-docosahexaenoyl-GPC (P-16:0/22:6)*	fructose, nsp, satuarated fat, protein, trans fat, potassium, magnesium, iron, vitamin D, niacin, tryptophan, vitamin C
1-(1-enyl-palmitoyl)-2-docosahexaenoyl-GPE (P-16:0/22:6)*	saturated fat, sucrose, protein, trans fat, cholesterol, iron, vitamin D, niacin
1-(1-enyl-stearoyl)-2-docosahexaenoyl-GPC (P-18:0/22:6)*	protein, potassium, niacin
1-(1-enyl-stearoyl)-2-docosahexaenoyl-GPE (P-18:0/22:6)*	maltose, sucrose, protein, trans fat, cholesterol, vitamin D, niacin, tryptophan
1-docosahexaenoyl-GPC (22:6)*	sucrose, nsp, saturated fat, fat, trans fat, potassium, magnesium, iron, vitamin D, niacin, vitamin C
1-oleoyl-2-docosahexaenoyl-GPC (18:1/22:6)*	nsp, saturated fat, potassium, vitamin D
1-palmitoyl-2-docosahexaenoyl-GPC (16:0/22:6)	nsp, saturated fat, trans fat, potassium, iron, vitamin D, niacin, vitamin C
1-stearoyl-2-docosahexaenoyl-GPC (18:0/22:6)	saturated fat, trans fat, iron, vitamin D, niacin
2-docosahexaenoyl-GPC (22:6)*	nsp, saturated fat, trans fat, potassium, magnesium, niacin
2-hydroxyoctanoate	pantothenate
3-methylglutarylcarnitine (1)	saturated fat, trans fat
4-allylphenol sulfate	fructose, glucose, monounsaturated fat, nsp, saturated fat, fat, trans fat, potassium, magnesium, iron, vitamin E, vitamin C
7-methylguanine	protein, magnesium, phosphorus, zinc, thiamin, tryptophan
betaine	vitamin E
docosahexaenoate (DHA; 22:6n3)	fructose, glucose, maltose, monounsaturated fat, nsp, saturated fat, fat, trans fat, potassium, magnesium, iron, carotene, vitamin D, vitamin E, niacin, vitamin C
pipecolate	fructose, glucose, monounsaturated fat, nsp, saturated fat, fat, trans fat, potassium, magnesium, iron, vitamin D, vitamin E, vitamin C
pyridoxate	fructose, monounsaturated fat, nsp, saturated fat, fat, carbohydrate, trans fats, cholesterol, magnesium, iron, thiamin
uridine	lactose, potassium, phosphorus, iodine, thiamin, riboflavin, pantothenate, biotin
*P-value adjusted for 756 metabolome-wide tests
Six of the 18 metabolites (1-(1-enyl-palmitoyl)-2-docosahexaenoyl-GPC (P-16:0/22:6)*, 1-docosahexaenoyl-GPC (22:6)*, 4-allylphenol sulfate, DHA, pipecolate and pyridoxate) harboured more than 10 significant nutrient-metabolite associations each.

## Sheet: STable 6
Supplementary Table 6. B vitamin metabolomic biomarker associations with circulating blood levels of folate (B9), vitamin B12, hcy and hcy-s.
Blood measure	Copound ID	Compound name	Superpathway	Subpathway	Effect size	SE	P-value	Bonferroni-adj. P-value*	N
B9	31555	pyridoxate	Cofactors and Vitamins	Vitamin B6 Metabolism	0.0500737	0.00611893	9.73e-16	7.36e-13	729
B9	3141	betaine	Amino Acid	Glycine, Serine and Threonine Metabolism	0.0273094	0.00614271	1.19e-05	0.00901462	729
B9	37181	4-allylphenol sulfate	Xenobiotics	Food Component/Plant	0.0179502	0.0061561	0.00354546	1	729
B9	1444	pipecolate	Amino Acid	Lysine Metabolism	0.0103858	0.00575764	0.0719472	1	729
B9	46203	2-docosahexaenoyl-GPC (22:6)*	Lipid	Lysolipid	0.0100415	0.00583791	0.0853032	1	729
B12	52476	1-(1-enyl-stearoyl)-2-docosahexaenoyl-GPE (P-18:0/22:6)*	Lipid	Phospholipid Metabolism	0.000434734	0.000127454	0.000660073	0.499015	718
hcy	35114	7-methylguanine	Nucleotide	Purine Metabolism, Guanine containing	0.0825488	0.016157	4.1e-07	0.000310283	473
hcy	44675	docosahexaenoate (DHA; 22:6n3)	Lipid	Polyunsaturated Fatty Acid (n3 and n6)	-0.0648426	0.0148942	1.56e-05	0.0118135	473
hcy	46547	3-methylglutarylcarnitine (1)	Amino Acid	Lysine Metabolism	0.0594276	0.0156091	0.000166219	0.125662	472
hcy	31555	pyridoxate	Cofactors and Vitamins	Vitamin B6 Metabolism	-0.0599247	0.017475	0.000631932	0.47774	473
hcy	52610	1-palmitoyl-2-docosahexaenoyl-GPC (16:0/22:6)	Lipid	Phospholipid Metabolism	-0.0515206	0.016794	0.00227904	1	473
hcy	33822	1-docosahexaenoyl-GPC (22:6)*	Lipid	Lysolipid	-0.045825	0.0155302	0.00322448	1	473
hcy	22036	2-hydroxyoctanoate	Lipid	Fatty Acid, Monohydroxy	0.0483379	0.0165784	0.00351851	1	473
hcy	46203	2-docosahexaenoyl-GPC (22:6)*	Lipid	Lysolipid	-0.0457475	0.0160827	0.00473827	1	473
hcy	52611	1-stearoyl-2-docosahexaenoyl-GPC (18:0/22:6)	Lipid	Phospholipid Metabolism	-0.0465218	0.0165581	0.00535121	1	473
hcy	52630	1-(1-enyl-palmitoyl)-2-docosahexaenoyl-GPC (P-16:0/22:6)*	Lipid	Plasmalogen	-0.0292986	0.0162425	0.0740083	1	473
hcy	52704	1-(1-enyl-stearoyl)-2-docosahexaenoyl-GPC (P-18:0/22:6)*	Lipid	Phospholipid Metabolism	-0.0228863	0.0157085	0.154122	1	473
hcy	52697	1-oleoyl-2-docosahexaenoyl-GPC (18:1/22:6)*	Lipid	Phospholipid Metabolism	-0.0219947	0.0171294	0.205634	1	473
hcy	52672	1-(1-enyl-palmitoyl)-2-docosahexaenoyl-GPE (P-16:0/22:6)*	Lipid	Plasmalogen	-0.0195115	0.0160238	0.2243	1	473
hcy	52476	1-(1-enyl-stearoyl)-2-docosahexaenoyl-GPE (P-18:0/22:6)*	Lipid	Phospholipid Metabolism	-0.0158228	0.0157194	0.319481	1	473
hcy	3141	betaine	Amino Acid	Glycine, Serine and Threonine Metabolism	-0.0178915	0.0181167	0.321433	1	473
hcy	606	uridine	Nucleotide	Pyrimidine Metabolism, Uracil containing	0.0142391	0.0170223	0.399201	1	473
hcy	37181	4-allylphenol sulfate	Xenobiotics	Food Component/Plant	-0.0146172	0.0178296	0.410735	1	473
hcy	1444	pipecolate	Amino Acid	Lysine Metabolism	-0.00907915	0.0166665	0.5817	1	473
hcy-s	35114	7-methylguanine	Nucleotide	Purine Metabolism, Guanine containing	0.0823026	0.0132545	7.99e-10	6.04e-07	707
hcy-s	22036	2-hydroxyoctanoate	Lipid	Fatty Acid, Monohydroxy	0.0537338	0.0136018	8.28e-05	0.0625619	707
hcy-s	44675	docosahexaenoate (DHA; 22:6n3)	Lipid	Polyunsaturated Fatty Acid (n3 and n6)	-0.044624	0.012031	0.000215407	0.162848	707
hcy-s	46547	3-methylglutarylcarnitine (1)	Amino Acid	Lysine Metabolism	0.0438756	0.0126805	0.000555913	0.42027	706
hcy-s	52610	1-palmitoyl-2-docosahexaenoyl-GPC (16:0/22:6)	Lipid	Phospholipid Metabolism	-0.0433714	0.0129215	0.0008287	0.626497	707
hcy-s	52611	1-stearoyl-2-docosahexaenoyl-GPC (18:0/22:6)	Lipid	Phospholipid Metabolism	-0.0401135	0.0127515	0.00175064	1	707
hcy-s	31555	pyridoxate	Cofactors and Vitamins	Vitamin B6 Metabolism	-0.0439464	0.0141851	0.00200262	1	707
hcy-s	33822	1-docosahexaenoyl-GPC (22:6)*	Lipid	Lysolipid	-0.0346281	0.0126253	0.00620681	1	707
hcy-s	52697	1-oleoyl-2-docosahexaenoyl-GPC (18:1/22:6)*	Lipid	Phospholipid Metabolism	-0.0302793	0.0132996	0.0231682	1	707
hcy-s	46203	2-docosahexaenoyl-GPC (22:6)*	Lipid	Lysolipid	-0.0247661	0.0132786	0.0616062	1	707
hcy-s	52630	1-(1-enyl-palmitoyl)-2-docosahexaenoyl-GPC (P-16:0/22:6)*	Lipid	Plasmalogen	-0.0187539	0.0127586	0.144088	1	707
hcy-s	52672	1-(1-enyl-palmitoyl)-2-docosahexaenoyl-GPE (P-16:0/22:6)*	Lipid	Plasmalogen	-0.0170961	0.012609	0.17583	1	707
hcy-s	52704	1-(1-enyl-stearoyl)-2-docosahexaenoyl-GPC (P-18:0/22:6)*	Lipid	Phospholipid Metabolism	-0.0153793	0.012672	0.233024	1	707
hcy-s	3141	betaine	Amino Acid	Glycine, Serine and Threonine Metabolism	-0.014618	0.0144596	0.31233	1	707
hcy-s	52476	1-(1-enyl-stearoyl)-2-docosahexaenoyl-GPE (P-18:0/22:6)*	Lipid	Phospholipid Metabolism	-0.0100634	0.0124198	0.421582	1	707
hcy-s	37181	4-allylphenol sulfate	Xenobiotics	Food Component/Plant	-0.00922521	0.0141381	0.513144	1	707
hcy-s	606	uridine	Nucleotide	Pyrimidine Metabolism, Uracil containing	0.00405173	0.0135791	0.760579	1	707
hcy-s	1444	pipecolate	Amino Acid	Lysine Metabolism	0.0029143	0.0133532	0.829268	1	707
*P-value adjusted for 756 metabolome-wide tests
hcy: homocysteine in plasma
hcy-s: homocysteine in serum

## Sheet: STable 7
Supplementary Table 7. Metabolite associations with circulating blood levels of folate (B9), vitamin B12, hcy and hcy-s (metabolome-wide Bonferroni-adj. p < 0.05).
B9
Compound ID	Compound name	Superpathway	Subpathway	Effect size	SE	P-value	Bonferroni-adj. P-value*	N
31555	pyridoxate	Cofactors and Vitamins	Vitamin B6 Metabolism	0.0500737	0.00611893	9.73e-16	7.36e-13	729
1508	pantothenate	Cofactors and Vitamins	Pantothenate and CoA Metabolism	0.0409234	0.00552924	4.45e-13	3.37e-10	729
20694	oxalate (ethanedioate)	Cofactors and Vitamins	Ascorbate and Aldarate Metabolism	0.0280319	0.00464184	2.24e-09	1.7e-06	729
20693	tartronate (hydroxymalonate)	Xenobiotics	Bacterial/Fungal	0.0254396	0.00475896	1.15e-07	8.71e-05	729
40469	N1-Methyl-2-pyridone-5-carboxamide	Cofactors and Vitamins	Nicotinate and Nicotinamide Metabolism	0.0296539	0.00600195	8.99e-07	0.000679717	729
15705	cystathionine	Amino Acid	Methionine, Cysteine, SAM and Taurine Metabolism	-0.0246371	0.00498893	9.57e-07	0.000723488	729
1572	glycerate	Carbohydrate	Glycolysis, Gluconeogenesis, and Pyruvate Metabolism	0.0247562	0.0051367	1.73e-06	0.00130868	729
27738	threonate	Cofactors and Vitamins	Ascorbate and Aldarate Metabolism	0.0237071	0.00499096	2.69e-06	0.0020299	729
46144	methyl glucopyranoside (alpha + beta)	Xenobiotics	Food Component/Plant	0.0279579	0.00594126	2.78e-06	0.00210115	729
46417	X - 13866			0.0243357	0.00526369	4.84e-06	0.00366215	729
47072	X - 21892			0.0250864	0.00549677	6.88e-06	0.00520172	729
3141	betaine	Amino Acid	Glycine, Serine and Threonine Metabolism	0.0273094	0.00614271	1.19e-05	0.00901462	729
52683	1-palmitoleoyl-2-linoleoyl-GPC (16:1/18:2)*	Lipid	Phospholipid Metabolism	0.0251717	0.00607033	3.54e-05	0.0267856	729
46388	X - 21343			0.0229223	0.00559185	5.32e-05	0.0402172	729
43829	gamma-glutamylvaline	Peptide	Gamma-glutamyl Amino Acid	-0.0172393	0.00426451	6.08e-05	0.0459868	729
B12
Compound ID	Compound name	Superpathway	Subpathway	Effect size	SE	P-value	Bonferroni-adj. P-value*	N
1508	pantothenate	Cofactors and Vitamins	Pantothenate and CoA Metabolism	0.000739915	0.000137667	1.12e-07	8.44e-05	718
40469	tiglylcarnitine	Amino Acid	Leucine, Isoleucine and Valine Metabolism	0.000766708	0.000146644	2.04e-07	0.000154003	718
52468	1-stearoyl-2-linoleoyl-GPI (18:0/18:2)	Lipid	Phospholipid Metabolism	-0.000717377	0.000143336	6.45e-07	0.000487403	718
52704	1-(1-enyl-stearoyl)-2-docosahexaenoyl-GPC (P-18:0/22:6)*	Lipid	Phospholipid Metabolism	0.00065747	0.000133085	9.91e-07	0.00074922	718
31555	N1-Methyl-2-pyridone-5-carboxamide	Cofactors and Vitamins	Nicotinate and Nicotinamide Metabolism	0.00075414	0.000155229	1.64e-06	0.00123692	718
52669	1-palmitoyl-2-oleoyl-GPI (16:0/18:1)*	Lipid	Phospholipid Metabolism	-0.000712055	0.000148364	1.83e-06	0.00138347	718
35428	3-carboxy-4-methyl-5-propyl-2-furanpropanoate (CMPF)	Lipid	Fatty Acid, Dicarboxylate	0.000697155	0.000145676	1.91e-06	0.00144603	718
52450	1-palmitoyl-2-linoleoyl-GPI (16:0/18:2)	Lipid	Phospholipid Metabolism	-0.000685734	0.000149025	4.56e-06	0.00344652	718
52615	sphingomyelin (d18:1/17:0, d17:1/18:0, d19:1/16:0)	Lipid	Sphingolipid Metabolism	0.000624958	0.000139831	9.05e-06	0.00684147	718
52630	1-(1-enyl-palmitoyl)-2-docosahexaenoyl-GPC (P-16:0/22:6)*	Lipid	Plasmalogen	0.000576588	0.000133092	1.68e-05	0.0127204	718
15677	pyridoxate	Cofactors and Vitamins	Vitamin B6 Metabolism	0.000632399	0.000149043	2.36e-05	0.0178044	718
31787	3-methylhistidine	Amino Acid	Histidine Metabolism	0.000505448	0.000118326	2.36e-05	0.0178218	718
52611	1-stearoyl-2-docosahexaenoyl-GPC (18:0/22:6)	Lipid	Phospholipid Metabolism	0.000542209	0.000133483	5.06e-05	0.0382627	718
47787	X - 14838			0.000620081	0.000153015	5.27e-05	0.0398514	718
hcy
Compound ID	Compound name	Superpathway	Subpathway	Effect size	SE	P-value	Bonferroni-adj. P-value*	N
33442	pseudouridine	Nucleotide	Pyrimidine Metabolism, Uracil containing	0.0891548	0.0153935	1.31e-08	9.9e-06	473
36808	dimethylarginine (SDMA + ADMA)	Amino Acid	Urea cycle; Arginine and Proline Metabolism	0.083451	0.0149829	6.17e-08	4.67e-05	473
15705	cystathionine	Amino Acid	Methionine, Cysteine, SAM and Taurine Metabolism	0.0788767	0.0143841	6.69e-08	5.06e-05	473
46597	X - 11429			0.086482	0.0157982	8.33e-08	6.3e-05	473
5086	dimethylglycine	Amino Acid	Glycine, Serine and Threonine Metabolism	0.0853982	0.0159443	1.14e-07	8.61e-05	473
35172	orotidine	Nucleotide	Pyrimidine Metabolism, Orotate containing	0.0765082	0.0142768	1.37e-07	0.000103343	473
48782	C-glycosyltryptophan	Amino Acid	Tryptophan Metabolism	0.077013	0.0145669	2.17e-07	0.000164058	473
35114	7-methylguanine	Nucleotide	Purine Metabolism, Guanine containing	0.0825488	0.016157	4.1e-07	0.000310283	473
32350	1-methylimidazoleacetate	Amino Acid	Histidine Metabolism	0.0789813	0.0159541	9.16e-07	0.000692327	473
36747	deoxycarnitine	Lipid	Carnitine Metabolism	0.0859785	0.0183198	3.15e-06	0.00238219	473
46594	X - 11372			0.0785308	0.0167876	3.43e-06	0.0025895	473
46225	pyroglutamine*	Amino Acid	Glutamate Metabolism	0.0789711	0.0167356	3.52e-06	0.00266213	473
47788	X - 13431			0.0772957	0.0167207	4.58e-06	0.00346458	473
35137	N2,N2-dimethylguanosine	Nucleotide	Purine Metabolism, Guanine containing	0.0673665	0.0147056	5.25e-06	0.00397079	473
37076	N-acetylserine	Amino Acid	Glycine, Serine and Threonine Metabolism	0.0726451	0.0160134	6.73e-06	0.00508976	473
46608	X - 11880			0.0741806	0.0163963	6.94e-06	0.00525021	473
513	creatinine	Amino Acid	Creatine Metabolism	0.0756114	0.0169977	1.25e-05	0.00942224	473
46390	X - 11308			0.0707813	0.0161618	1.43e-05	0.0107997	473
44675	docosahexaenoate (DHA; 22:6n3)	Lipid	Polyunsaturated Fatty Acid (n3 and n6)	-0.0648426	0.0148942	1.56e-05	0.0118135	473
35157	N6-carbamoylthreonyladenosine	Nucleotide	Purine Metabolism, Adenine containing	0.0669984	0.0155269	1.75e-05	0.0132552	473
49515	X - 23639			0.0727844	0.0171485	2.53e-05	0.0191113	473
46111	O-methylcatechol sulfate	Xenobiotics	Benzoate Metabolism	0.0633003	0.0156665	6.21e-05	0.0469503	473
47718	X - 12688			0.0688388	0.0170793	6.56e-05	0.049605	473
hcy-s
Compound ID	Compound name	Superpathway	Subpathway	Effect size	SE	P-value	Bonferroni-adj. P-value*	N
33442	pseudouridine	Nucleotide	Pyrimidine Metabolism, Uracil containing	0.0908306	0.0124927	9.46e-13	7.15e-10	707
37076	N-acetylserine	Amino Acid	Glycine, Serine and Threonine Metabolism	0.0907483	0.0133911	2.46e-11	1.86e-08	707
35172	orotidine	Nucleotide	Pyrimidine Metabolism, Orotate containing	0.0773167	0.0116809	7.19e-11	5.43e-08	707
513	creatinine	Amino Acid	Creatine Metabolism	0.0863835	0.0133303	2.14e-10	1.62e-07	707
15705	cystathionine	Amino Acid	Methionine, Cysteine, SAM and Taurine Metabolism	0.0731249	0.0113932	2.47e-10	1.87e-07	707
35114	7-methylguanine	Nucleotide	Purine Metabolism, Guanine containing	0.0823026	0.0132545	7.99e-10	6.04e-07	707
46597	X - 11429			0.0799945	0.0131373	1.8e-09	1.36e-06	707
36747	deoxycarnitine	Lipid	Carnitine Metabolism	0.0875994	0.0146267	3.05e-09	2.31e-06	707
35137	N2,N2-dimethylguanosine	Nucleotide	Purine Metabolism, Guanine containing	0.0702691	0.0118433	4.44e-09	3.36e-06	707
35157	N6-carbamoylthreonyladenosine	Nucleotide	Purine Metabolism, Adenine containing	0.0741343	0.0126548	6.34e-09	4.79e-06	707
1558	4-acetamidobutanoate	Amino Acid	Polyamine Metabolism	0.0721867	0.0124538	1.03e-08	7.76e-06	707
32350	1-methylimidazoleacetate	Amino Acid	Histidine Metabolism	0.0722158	0.0125278	1.09e-08	8.2e-06	707
49469	X - 23593			0.067314	0.0120355	2.86e-08	2.16e-05	707
36808	dimethylarginine (SDMA + ADMA)	Amino Acid	Urea cycle; Arginine and Proline Metabolism	0.0709542	0.0126085	3.72e-08	2.81e-05	707
22130	phenyllactate (PLA)	Amino Acid	Phenylalanine and Tyrosine Metabolism	0.0713562	0.0130098	5.19e-08	3.93e-05	707
46111	O-methylcatechol sulfate	Xenobiotics	Benzoate Metabolism	0.0691621	0.0126542	6.22e-08	4.7e-05	707
46225	pyroglutamine*	Amino Acid	Glutamate Metabolism	0.0724574	0.0132389	6.57e-08	4.97e-05	707
1585	N-acetylalanine	Amino Acid	Alanine and Aspartate Metabolism	0.068993	0.0127302	7.79e-08	5.89e-05	707
40097	X - 17299			0.0720047	0.0131564	8.17e-08	6.18e-05	707
48782	C-glycosyltryptophan	Amino Acid	Tryptophan Metabolism	0.0673247	0.0125152	1.06e-07	7.98e-05	707
46608	X - 11880			0.0689704	0.0130064	1.43e-07	0.000107953	707
46390	X - 11308			0.0709533	0.0132956	1.47e-07	0.000110888	707
47716	X - 12686			0.0715474	0.0135051	1.68e-07	0.000126939	707
5086	dimethylglycine	Amino Acid	Glycine, Serine and Threonine Metabolism	0.0668148	0.0128933	2.61e-07	0.000197338	707
46594	X - 11372			0.0692945	0.0133955	2.93e-07	0.000221274	707
12129	beta-hydroxyisovalerate	Amino Acid	Leucine, Isoleucine and Valine Metabolism	0.0702143	0.013821	4.36e-07	0.000329304	707
15716	imidazole lactate	Amino Acid	Histidine Metabolism	0.0658572	0.0130585	5.29e-07	0.00039993	707
47718	X - 12688			0.0672166	0.0136521	9.85e-07	0.000744542	707
49515	X - 23639			0.0674811	0.0138901	1.49e-06	0.00112485	707
15650	N1-methyladenosine	Nucleotide	Purine Metabolism, Adenine containing	0.0638567	0.0133648	1.99e-06	0.00150752	707
2829	N-formylmethionine	Amino Acid	Methionine, Cysteine, SAM and Taurine Metabolism	0.0500527	0.0105532	2.36e-06	0.0017873	707
44878	methionine sulfone	Amino Acid	Methionine, Cysteine, SAM and Taurine Metabolism	0.0622556	0.013073	3.35e-06	0.00253262	707
514	cytidine	Nucleotide	Pyrimidine Metabolism, Cytidine containing	0.0552808	0.0118842	3.91e-06	0.00295496	707
47788	X - 13431			0.0604439	0.0132231	5.45e-06	0.0041201	707
46960	sulfate*	Xenobiotics	Chemical	0.0574838	0.0127888	7.55e-06	0.00570424	707
34390	7-methylxanthine	Xenobiotics	Xanthine Metabolism	0.0590382	0.0132512	1e-05	0.00757857	707
58	glycine	Amino Acid	Glycine, Serine and Threonine Metabolism	0.0599767	0.0136296	1.19e-05	0.00897638	707
52284	X - 24242			0.0602351	0.0137022	1.32e-05	0.0100097	707
32197	3-(4-hydroxyphenyl)lactate	Amino Acid	Phenylalanine and Tyrosine Metabolism	0.0553714	0.0127379	1.52e-05	0.0114731	707
1604	urate	Nucleotide	Purine Metabolism, (Hypo)Xanthine/Inosine containing	0.0553753	0.0128759	1.88e-05	0.0142252	707
48885	arabitol/xylitol	Carbohydrate	Pentose Metabolism	0.0545172	0.0128474	2.63e-05	0.0199189	707
45413	O-sulfo-L-tyrosine	Xenobiotics	Chemical	0.0518183	0.0123369	2.85e-05	0.0215303	707
34395	1-methylurate	Xenobiotics	Xanthine Metabolism	0.0541719	0.0129316	3.22e-05	0.0243557	707
46384	X - 21339			0.0558373	0.0134444	3.51e-05	0.0265002	707
44664	glutarylcarnitine (C5)	Amino Acid	Lysine Metabolism	0.054862	0.0134668	4.85e-05	0.03666	706
48187	N-acetyltaurine	Amino Acid	Methionine, Cysteine, SAM and Taurine Metabolism	0.0558376	0.0138195	5.52e-05	0.0417456	707
35127	pro-hydroxy-pro	Amino Acid	Urea cycle; Arginine and Proline Metabolism	0.0527821	0.0130811	5.99e-05	0.045279	707
*P-value adjusted for 756 metabolome-wide tests
Green: biomarker metabolites identified for vitamins B6, B9 and B12 using dietary data
hcy: homocysteine in plasma
hcy-s: homocysteine in serum
The 14 signals identified for circulating vitamin B12 included 4 metabolites previously identified with vitamin B6 from diet: pyridoxate and the lipids 1-(1-enyl-stearoyl)-2-docosahexaenoyl-GPC (P-18:0/22:6)*, 1-(1-enyl-palmitoyl)-2-docosahexaenoyl-GPC (P-16:0/22:6)* and 1-stearoyl-2-docosahexaenoyl-GPC (18:0/22:6);
The 4 overlaping metabolites had positive directions of effect with both dietary B6 and circulating B12 in blood.

## Sheet: STable 8
Supplementary Table 8. Cohort characteristics for the B vitamin metabolomic biomarker epigenome-wide meta-analysis.
Cohort name	TwinsUK	KORA F4
Sample size (N)	509	1673
Females (N, %)	509 (100%)	862 (51.5%)
Age (years) (mean ± sd)	58.99 ± 8.79	60.91 ± 8.79
BMI (kg/m2) (mean ± sd)	26.46 ± 4.69	28.12 ± 4.79
Smoking Status (N, %)
- Never smoker	281 (55.2%)	700 (41.8%)
- Ex-smoker	159 (31.2%)	732 (43.7%)
- Current Smoker	69 (13.6%)	242 (14.5%)
Gene expression dataset is a subset of the TwinsUK cohort (N = 297).

## Sheet: STable 9
Supplementary Table 9. Annotation of the epigenome-wide association meta-analysis of folate (B9) and vitamins B6 and B12 biomarker metabolites (epigenome-wide Bonferroni-adj. p < 0.05).
DMP	Compound name	Meta-analysis results								Illumina annotation
		Effect size	SE	P-value	Bonferroni-adj. P-value*	Direction**	HetISq	HetPVal	Het pass***	Genome_Build	CHR	MAPINFO	Probe_SNPs	Probe_SNPs_10	UCSC_RefGene_Name	UCSC_RefGene_Group	UCSC_CpG_Islands_Name	Relation_to_UCSC_CpG_Island	Phantom
cg06690548	pipecolate	-0.0955648	0.0126664	4.53e-14	1.95e-08	--	83.7	0.01314	No	37	4	139162808	NA	NA	SLC7A11	Body	NA	NA	NA
cg20732160	pipecolate	-0.0290509	0.00431562	1.68e-11	7.23e-06	--	0	0.9448	Yes	37	3	48590040	NA	NA	PFKFB4	Body	chr3:48594022-48594853	N_Shelf	NA
cg10589813	pipecolate	-0.029341	0.00442919	3.49e-11	1.5e-05	--	0	0.8252	Yes	37	20	48809978	NA	NA	NA	NA	chr20:48806598-48809022	S_Shore	NA
cg18120259	pipecolate	-0.0267208	0.00436393	9.18e-10	0.000395	--	0	0.5099	Yes	37	6	43894639	NA	NA	LOC100132354	Body	NA	NA	NA
cg11800635	pipecolate	-0.0325898	0.00561188	6.35e-09	0.00273495	--	0	0.3852	Yes	37	2	74783088	NA	NA	DOK1	Body	chr2:74781494-74782685	S_Shore	NA
cg08616943	pipecolate	-0.0218032	0.00376413	6.94e-09	0.00298996	--	0	0.9418	Yes	37	7	130552600	NA	NA	NA	NA	NA	NA	NA
cg23689615	pipecolate	-0.0191681	0.00334592	1.01e-08	0.00435937	--	78.5	0.03091	No	37	15	74228839	NA	NA	LOXL1	Body	NA	NA	NA
cg03523740	pipecolate	-0.0169403	0.0029676	1.14e-08	0.00491076	--	0	0.7077	Yes	37	1	32645027	NA	NA	TXLNA	TSS1500	chr1:32645154-32645814	N_Shore	NA
cg12054453	pipecolate	-0.0659866	0.011802	2.26e-08	0.00971813	--	46.6	0.1712	Yes	37	17	57915717	NA	NA	TMEM49	Body	NA	NA	low-CpG:55269974-55270675
cg26841068	pipecolate	-0.0226225	0.00416671	5.66e-08	0.0243642	--	0	0.5866	Yes	37	1	203456691	NA	NA	PRELP;PRELP	3'UTR;3'UTR	chr1:203456784-203457059	N_Shore	NA
cg13442969	pipecolate	-0.0286671	0.00533762	7.84e-08	0.0337722	--	57.5	0.1249	Yes	37	12	68044208	NA	NA	DYRK2;DYRK2	Body;5'UTR	chr12:68042166-68043876	S_Shore	NA
cg02711608	pipecolate	-0.0330823	0.00616116	7.9e-08	0.0340134	--	76.8	0.03781	No	37	19	47287964	rs35964850	rs76693964	SLC1A5;SLC1A5;SLC1A5;SLC1A5	1stExon;5'UTR;Body;5'UTR	chr19:47290585-47291983	N_Shelf	NA
cg27180443	pipecolate	-0.0171535	0.00322563	1.05e-07	0.0452306	--	0	0.5697	Yes	37	12	125348871	NA	NA	SCARB1;SCARB1	TSS1500;TSS1500	chr12:125347784-125348688	S_Shore	NA
cg02711608	pyridoxate	-0.0375682	0.00622881	1.63e-09	0.0007	--	2.3	0.3117	Yes	37	19	47287964	rs35964850	rs76693964	SLC1A5;SLC1A5;SLC1A5;SLC1A5	1stExon;5'UTR;Body;5'UTR	chr19:47290585-47291983	N_Shelf	NA
cg06690548	pyridoxate	-0.0733498	0.0129938	1.65e-08	0.00711629	--	71.5	0.06109	Yes	37	4	139162808	NA	NA	SLC7A11	Body	NA	NA	NA
cg22304262	pyridoxate	-0.0409756	0.00764291	8.27e-08	0.035603	--	0	0.4439	Yes	37	19	47287778	NA	NA	SLC1A5;SLC1A5;SLC1A5	Body;5'UTR;Body	chr19:47290585-47291983	N_Shelf	NA
cg03440556	docosahexaenoate (DHA; 22:6n3)	0.0925461	0.0157351	4.07e-09	0.00175107	++	0	0.3663	Yes	37	10	102107757	NA	NA	SCD	Body	chr10:102106182-102107722	S_Shore	NA
cg08202836	docosahexaenoate (DHA; 22:6n3)	-0.0733447	0.0137302	9.2e-08	0.0396307	--	80	0.02547	No	37	3	196373751	NA	rs75090899	LRRC33	5'UTR	NA	NA	NA
*P-value adjusted for 430,768 epigenome-wide tests
** Directions of effect in TwinsUK and KORA, respectively
***Heterogeneity filters: HetISq < 75% and HetPval ≥ 0.05

## Sheet: STable 10
Supplementary Table 10. Epigenome-wide association of folate (B9) and vitamins B6 and B12 biomarker metabolites in the KORA F4 cohort (epigenome-wide Bonferroni-adj. p < 0.05).
DMP	UCSC gene(s) (±10 kb)	Compound name	Effect size	SE	P-value	Bonferroni-adj. P-value*
cg06690548	SLC7A11	pipecolate	-0.11	0.014	5.85e-15	2.52e-09
cg20732160	PFKFB4/UCN2	pipecolate	-0.029	0.00453	2.08e-10	8.98e-05
cg10589813	CEBPB	pipecolate	-0.0289	0.00484	2.83e-09	0.001
cg02711608	SLC1A5	pipecolate	-0.0389	0.00677	1.08e-08	0.005
cg16936953	VMP1/MIR21	pipecolate	-0.0562	0.00984	1.34e-08	0.006
cg17602444	PRKAR1B	pipecolate	-0.0417	0.00736	1.74e-08	0.007
cg12054453	VMP1/MIR21	pipecolate	-0.0739	0.0131	2.18e-08	0.009
cg02583484	CBX5/HNRNPA1/NFE2	pipecolate	-0.0328	0.00611	8.71e-08	0.038
cg08616943	LOC646329	pipecolate	-0.0217	0.00407	1.14e-07	0.049
cg06690548	SLC7A11	pyridoxate	-0.0854	0.0145	4.69e-09	0.002
cg02711608	SLC1A5	pyridoxate	-0.0408	0.00698	6.42e-09	0.003
cg22304262	SLC1A5	pyridoxate	-0.0436	0.00839	2.25e-07	0.097
cg11132913	LOC100131060	pyridoxate	0.0391	0.00792	9.07e-07	0.391
cg03440556	SCD	docosahexaenoate (DHA; 22:6n3)	0.103	0.0192	1.13e-07	0.049
*P-value adjusted for 430,768 epigenome-wide tests

[truncated: 5 more sheets: STable 11, STable 12, STable 13, STable 14, STable 15]
